# Supplementary material for: 5-(Thio­phen-2-ylmeth­yl)-1,3,4-thia­diazol-2-amine
Source: Acta Crystallogr Sect E Struct Rep Online. 2012 Apr 4;68(Pt 5):o1279. doi: 10.1107/S1600536812013633 (PMC3344432; doi:10.1107/S1600536812013633)
Supplement: Supplementary file 1 [file e-68-o1279-sup1.cif]

##############################################################################
#                                                                            #
# This CIF contains the data in a paper accepted for publication in          #
# Acta Crystallographica Section E. It conforms to the requirements of       #
# Notes for Authors for Acta Crystallographica Section E, and has been       #
# peer reviewed under the auspices of the IUCr Commission on Journals.       #
#                                                                            #
# Full details of the Crystallographic Information File format               #
# are given in the paper "The Crystallographic Information File (CIF):       #
# a New Standard Archive File for Crystallography" by S. R. Hall, F. H.      #
# Allen and I. D. Brown [Acta Cryst. (1991), A47, 655-685].                  #
#                                                                            #
# The current version of the core CIF dictionary is obtainable from          #
# ftp://ftp.iucr.org/pub/cif_core.dic.                                       #
#                                                                            #
# Software is freely available for graphical display of the structure(s)     #
# in this CIF. For information consult the CIF software page                 #
# http://www.iucr.org/resources/cif/software.                                #
#                                                                            #
# This file may be used for bona fide research purposes within the           #
# scientific community so long as proper attribution is given to the journal # 
# article from which it was obtained.                                        #
#                                                                            #
##############################################################################
data_I
_audit_creation_method     SHELXL-97
_chemical_name_systematic
;
5-(Thiophen-2-ylmethyl)-1,3,4-thiadiazol-2-amine
;
_chemical_name_common     ?
_chemical_formula_moiety     'C7 H7 N3 S2'
_chemical_formula_sum     'C7 H7 N3 S2'
_chemical_formula_iupac     'C7 H7 N3 S2'
_chemical_formula_weight     197.28
_chemical_melting_point     ?
_symmetry_cell_setting     monoclinic
_symmetry_space_group_name_H-M     'P 21/c'
_symmetry_space_group_name_Hall     '-P 2ybc'
loop_
    _symmetry_equiv_pos_as_xyz
    'x, y, z'
    '-x, y+1/2, -z+1/2'
    '-x, -y, -z'
    'x, -y-1/2, z-1/2'
_cell_length_a     11.2970(6)
_cell_length_b     6.6094(3)
_cell_length_c     11.2480(6)
_cell_angle_alpha     90.00
_cell_angle_beta     97.243(5)
_cell_angle_gamma     90.00
_cell_volume     833.15(7)
_cell_formula_units_Z     4
_cell_measurement_reflns_used     2744
_cell_measurement_theta_min     3.9412
_cell_measurement_theta_max     70.0101
_cell_measurement_temperature     173(2)
_exptl_crystal_description     chunk
_exptl_crystal_colour     colorless
_exptl_crystal_size_max     0.46
_exptl_crystal_size_mid     0.28
_exptl_crystal_size_min     0.15
_exptl_crystal_density_diffrn     1.573
_exptl_crystal_density_meas     ?
_exptl_crystal_density_method     'not measured'
_exptl_crystal_F_000     408
_exptl_absorpt_coefficient_mu     5.326
_exptl_absorpt_correction_type     multi-scan
_exptl_absorpt_process_details
;
(CrysAlis PRO; Agilent, 2010)
;
_exptl_absorpt_correction_T_min     0.209
_exptl_absorpt_correction_T_max     0.450
_exptl_special_details     ?
_diffrn_ambient_temperature     173(2)
_diffrn_radiation_type     CuK\a
_diffrn_radiation_wavelength     1.54184
_diffrn_radiation_source     'Enhance (Cu) X-ray Source'
_diffrn_radiation_monochromator     graphite
_diffrn_measurement_device_type     'Agilent Xcalibur Eos Gemini'
_diffrn_measurement_method     '\w scans'
_diffrn_detector_area_resol_mean     16.1500
_diffrn_reflns_number     4375
_diffrn_reflns_av_R_equivalents     0.0356
_diffrn_reflns_av_sigmaI/netI     0.0304
_diffrn_reflns_theta_min     3.94
_diffrn_reflns_theta_max     70.14
_diffrn_reflns_theta_full     67.50
_diffrn_measured_fraction_theta_max     0.978
_diffrn_measured_fraction_theta_full     0.983
_diffrn_reflns_limit_h_min     -13
_diffrn_reflns_limit_h_max     13
_diffrn_reflns_limit_k_min     -5
_diffrn_reflns_limit_k_max     8
_diffrn_reflns_limit_l_min     -12
_diffrn_reflns_limit_l_max     13
_diffrn_standards_number     ?
_diffrn_standards_interval_count     ?
_diffrn_standards_interval_time     ?
_diffrn_standards_decay_%     ?
_refine_special_details
;
Refinement of <i>F</i>^2^ against ALL reflections. The weighted <i>R</i>-factor
<i>wR</i> and goodness of fit <i>S</i> are based on <i>F</i>^2^, conventional
<i>R</i>-factors <i>R</i> are based on <i>F</i>, with <i>F</i> set to zero for
negative <i>F</i>^2^. The threshold expression of <i>F</i>^2^ >
\s(<i>F</i>^2^) is used only for calculating <i>R</i>-factors(gt) <i>etc</i>.
and is not relevant to the choice of reflections for refinement.
<i>R</i>-factors based on <i>F</i>^2^ are statistically about twice as large
as those based on <i>F</i>, and <i>R</i>- factors based on ALL data will be
even larger.
;
_reflns_number_total     1539
_reflns_number_gt     1497
_reflns_threshold_expression     I>2sigma(I)
_refine_ls_structure_factor_coef     Fsqd
_refine_ls_matrix_type     full
_refine_ls_R_factor_all     0.0452
_refine_ls_R_factor_gt     0.0446
_refine_ls_wR_factor_gt     0.1190
_refine_ls_wR_factor_ref     0.1201
_refine_ls_goodness_of_fit_ref     1.085
_refine_ls_restrained_S_all     1.085
_refine_ls_number_reflns     1539
_refine_ls_number_parameters     110
_refine_ls_number_restraints     0
_refine_ls_hydrogen_treatment     constr
_refine_ls_weighting_scheme     calc
_refine_ls_weighting_details
         'calc w=1/[\s^2^(Fo^2^)+(0.0928P)^2^+0.0849P] where P=(Fo^2^+2Fc^2^)/3'
_atom_sites_solution_hydrogens     geom
_atom_sites_solution_primary     direct
_atom_sites_solution_secondary     difmap
_refine_ls_shift/su_max     0.001
_refine_ls_shift/su_mean     0.000
_refine_diff_density_max     0.643
_refine_diff_density_min     -0.382
_refine_ls_extinction_method     '<i>SHELXL97</i> (Sheldrick, 2008)'
_refine_ls_extinction_coef     0.035(3)
_refine_ls_extinction_expression
                                  'Fc^*^=kFc[1+0.001xFc^2^\l^3^/sin(2\q)]^-1/4^'
loop_
    _atom_type_symbol
    _atom_type_description
    _atom_type_scat_dispersion_real
    _atom_type_scat_dispersion_imag
    _atom_type_scat_source
    'C' 'C' 0.0181 0.0091
                         'International Tables Vol C Tables 4.2.6.8 and 6.1.1.4'
    'H' 'H' 0.0000 0.0000
                         'International Tables Vol C Tables 4.2.6.8 and 6.1.1.4'
    'N' 'N' 0.0311 0.0180
                         'International Tables Vol C Tables 4.2.6.8 and 6.1.1.4'
    'S' 'S' 0.3331 0.5567
                         'International Tables Vol C Tables 4.2.6.8 and 6.1.1.4'
_computing_data_collection     '<i>CrysAlis PRO</i> (Agilent, 2010)'
_computing_cell_refinement     '<i>CrysAlis PRO</i> (Agilent, 2010)'
_computing_data_reduction     '<i>CrysAlis PRO</i> (Agilent, 2010)'
_computing_structure_solution     '<i>SHELXS97</i> (Sheldrick, 2008)'
_computing_structure_refinement     '<i>SHELXL97</i> (Sheldrick, 2008)'
_computing_molecular_graphics     '<i>SHELXTL</i> (Sheldrick, 2008)'
_computing_publication_material     '<i>SHELXTL</i> (Sheldrick, 2008)'
loop_
    _atom_site_type_symbol
    _atom_site_label
    _atom_site_fract_x
    _atom_site_fract_y
    _atom_site_fract_z
    _atom_site_U_iso_or_equiv
    _atom_site_adp_type
    _atom_site_calc_flag
    _atom_site_refinement_flags
    _atom_site_occupancy
    _atom_site_symmetry_multiplicity
    _atom_site_disorder_assembly
    _atom_site_disorder_group
    S S1 0.64166(4) 0.57641(7) 0.32224(4) 0.0210(2) Uani d . 1 1 . .
    S S2 0.82410(4) 1.05521(6) 0.34150(3) 0.0182(2) Uani d . 1 1 . .
    N N1 0.87197(12) 1.0981(2) 0.56747(13) 0.0175(4) Uani d . 1 1 . .
    N N2 0.91662(12) 1.2714(2) 0.51908(13) 0.0179(4) Uani d . 1 1 . .
    N N3 0.93579(14) 1.4168(2) 0.33358(14) 0.0251(4) Uani d . 1 1 . .
    H H3A 0.9732 1.5198 0.3665 0.030 Uiso calc R 1 1 . .
    H H3B 0.9220 1.4085 0.2568 0.030 Uiso calc R 1 1 . .
    C C1 0.48911(16) 0.5889(3) 0.30609(17) 0.0216(4) Uani d . 1 1 . .
    H H1 0.4395 0.5306 0.2430 0.026 Uiso calc R 1 1 . .
    C C2 0.44958(15) 0.6943(3) 0.39653(16) 0.0226(4) Uani d . 1 1 . .
    H H2 0.3693 0.7160 0.4030 0.027 Uiso calc R 1 1 . .
    C C3 0.54422(16) 0.7680(3) 0.48045(16) 0.0206(4) Uani d . 1 1 . .
    H H3 0.5323 0.8420 0.5483 0.025 Uiso calc R 1 1 . .
    C C4 0.65455(15) 0.7192(2) 0.45147(15) 0.0171(4) Uani d . 1 1 . .
    C C5 0.77380(16) 0.7709(3) 0.51957(16) 0.0212(4) Uani d . 1 1 . .
    H H5A 0.8306 0.6668 0.5044 0.025 Uiso calc R 1 1 . .
    H H5B 0.7667 0.7689 0.6046 0.025 Uiso calc R 1 1 . .
    C C6 0.82264(14) 0.9732(3) 0.48849(14) 0.0159(4) Uani d . 1 1 . .
    C C7 0.89906(14) 1.2698(3) 0.40174(15) 0.0165(4) Uani d . 1 1 . .
loop_
    _atom_site_aniso_label
    _atom_site_aniso_U_11
    _atom_site_aniso_U_22
    _atom_site_aniso_U_33
    _atom_site_aniso_U_12
    _atom_site_aniso_U_13
    _atom_site_aniso_U_23
    S1 0.0161(3) 0.0215(4) 0.0250(4) -0.00005(14) 0.0010(2) -0.00692(15)
    S2 0.0184(3) 0.0192(3) 0.0158(3) -0.00404(13) -0.0027(2) -0.00264(13)
    N1 0.0172(7) 0.0156(7) 0.0191(7) -0.0010(5) 0.0000(6) 0.0004(5)
    N2 0.0170(7) 0.0175(8) 0.0184(7) -0.0032(5) -0.0012(5) -0.0010(5)
    N3 0.0272(9) 0.0290(9) 0.0172(8) -0.0138(6) -0.0039(6) 0.0017(6)
    C1 0.0172(8) 0.0152(8) 0.0311(9) -0.0020(6) -0.0017(7) 0.0002(7)
    C2 0.0176(8) 0.0169(9) 0.0337(10) 0.0024(6) 0.0052(7) 0.0078(7)
    C3 0.0248(9) 0.0135(9) 0.0239(9) 0.0041(6) 0.0054(7) 0.0012(6)
    C4 0.0211(8) 0.0084(8) 0.0213(9) -0.0011(6) 0.0007(7) 0.0000(6)
    C5 0.0236(9) 0.0130(9) 0.0251(9) -0.0007(6) -0.0039(7) 0.0016(7)
    C6 0.0139(7) 0.0152(8) 0.0179(8) 0.0022(6) -0.0004(6) -0.0003(6)
    C7 0.0100(7) 0.0184(9) 0.0199(8) -0.0002(6) -0.0025(6) -0.0031(6)
_geom_special_details
;
All e.s.d.'s (except the e.s.d. in the dihedral angle between two l.s. planes)
are estimated using the full covariance matrix. The cell e.s.d.'s are taken
into account individually in the estimation of e.s.d.'s in distances, angles
and torsion angles; correlations between e.s.d.'s in cell parameters are only
used when they are defined by crystal symmetry. An approximate (isotropic)
treatment of cell e.s.d.'s is used for estimating e.s.d.'s involving l.s.
planes.
;
loop_
    _geom_bond_atom_site_label_1
    _geom_bond_atom_site_label_2
    _geom_bond_site_symmetry_2
    _geom_bond_distance
    _geom_bond_publ_flag
    S1 C1 . 1.7119(18) ?
    S1 C4 . 1.7237(17) ?
    S2 C6 . 1.7419(17) ?
    S2 C7 . 1.7445(17) ?
    N1 C6 . 1.287(2) ?
    N1 N2 . 1.390(2) ?
    N2 C7 . 1.310(2) ?
    N3 C7 . 1.336(2) ?
    N3 H3A . 0.8600 ?
    N3 H3B . 0.8600 ?
    C1 C2 . 1.354(3) ?
    C1 H1 . 0.9300 ?
    C2 C3 . 1.420(3) ?
    C2 H2 . 0.9300 ?
    C3 C4 . 1.366(2) ?
    C3 H3 . 0.9300 ?
    C4 C5 . 1.503(2) ?
    C5 C6 . 1.505(2) ?
    C5 H5A . 0.9700 ?
    C5 H5B . 0.9700 ?
loop_
    _geom_angle_atom_site_label_1
    _geom_angle_atom_site_label_2
    _geom_angle_atom_site_label_3
    _geom_angle_site_symmetry_1
    _geom_angle_site_symmetry_3
    _geom_angle
    _geom_angle_publ_flag
    C1 S1 C4 . . 92.29(9) ?
    C6 S2 C7 . . 86.93(8) ?
    C6 N1 N2 . . 113.90(14) ?
    C7 N2 N1 . . 111.83(14) ?
    C7 N3 H3A . . 120.0 ?
    C7 N3 H3B . . 120.0 ?
    H3A N3 H3B . . 120.0 ?
    C2 C1 S1 . . 111.59(14) ?
    C2 C1 H1 . . 124.2 ?
    S1 C1 H1 . . 124.2 ?
    C1 C2 C3 . . 112.57(16) ?
    C1 C2 H2 . . 123.7 ?
    C3 C2 H2 . . 123.7 ?
    C4 C3 C2 . . 113.16(16) ?
    C4 C3 H3 . . 123.4 ?
    C2 C3 H3 . . 123.4 ?
    C3 C4 C5 . . 127.66(16) ?
    C3 C4 S1 . . 110.36(13) ?
    C5 C4 S1 . . 121.96(13) ?
    C4 C5 C6 . . 114.53(14) ?
    C4 C5 H5A . . 108.6 ?
    C6 C5 H5A . . 108.6 ?
    C4 C5 H5B . . 108.6 ?
    C6 C5 H5B . . 108.6 ?
    H5A C5 H5B . . 107.6 ?
    N1 C6 C5 . . 123.32(15) ?
    N1 C6 S2 . . 113.61(13) ?
    C5 C6 S2 . . 123.00(12) ?
    N2 C7 N3 . . 123.65(16) ?
    N2 C7 S2 . . 113.71(13) ?
    N3 C7 S2 . . 122.63(13) ?
loop_
    _geom_torsion_atom_site_label_1
    _geom_torsion_atom_site_label_2
    _geom_torsion_atom_site_label_3
    _geom_torsion_atom_site_label_4
    _geom_torsion_site_symmetry_1
    _geom_torsion_site_symmetry_2
    _geom_torsion_site_symmetry_3
    _geom_torsion_site_symmetry_4
    _geom_torsion
    _geom_torsion_publ_flag
    C6 N1 N2 C7 . . . . -0.27(19) ?
    C4 S1 C1 C2 . . . . -1.08(14) ?
    S1 C1 C2 C3 . . . . 0.4(2) ?
    C1 C2 C3 C4 . . . . 0.7(2) ?
    C2 C3 C4 C5 . . . . -179.68(15) ?
    C2 C3 C4 S1 . . . . -1.50(19) ?
    C1 S1 C4 C3 . . . . 1.47(14) ?
    C1 S1 C4 C5 . . . . 179.78(14) ?
    C3 C4 C5 C6 . . . . -87.1(2) ?
    S1 C4 C5 C6 . . . . 94.86(17) ?
    N2 N1 C6 C5 . . . . 176.73(15) ?
    N2 N1 C6 S2 . . . . -0.36(18) ?
    C4 C5 C6 N1 . . . . 136.56(17) ?
    C4 C5 C6 S2 . . . . -46.6(2) ?
    C7 S2 C6 N1 . . . . 0.64(13) ?
    C7 S2 C6 C5 . . . . -176.45(15) ?
    N1 N2 C7 N3 . . . . -178.55(16) ?
    N1 N2 C7 S2 . . . . 0.78(18) ?
    C6 S2 C7 N2 . . . . -0.80(13) ?
    C6 S2 C7 N3 . . . . 178.53(16) ?
loop_
    _geom_hbond_atom_site_label_D
    _geom_hbond_atom_site_label_H
    _geom_hbond_atom_site_label_A
    _geom_hbond_site_symmetry_A
    _geom_hbond_distance_DH
    _geom_hbond_distance_HA
    _geom_hbond_distance_DA
    _geom_hbond_angle_DHA
    N3 H3B N1 4_585 0.86 2.13 2.991(2) 174.6
    N3 H3A N2 3_786 0.86 2.17 3.013(2) 166.7
    C1 H1 Cg 2_645 0.93 2.83 3.549(2) 135
_iucr_refine_instructions_details
;
TITL                                  Sem-15 in P2(1)/c
CELL   1.54184     11.2970    6.6094   11.2480   90.000   97.243   90.000
ZERR    4           0.0006    0.0003    0.0006    0.000    0.005    0.000
LATT 1
SYMM -X,1/2+Y,1/2-Z
SFAC  C    H    N   S
UNIT  28   28   12  8
L.S. 10
ACTA 135
BOND $H
FMAP 2
PLAN 10
OMIT     2   0   0
OMIT    -2   0   8
OMIT    -2   2   6
OMIT    -5   2   2
OMIT    -1   0   2
OMIT     2   1   0
OMIT    -3   1   1
OMIT     0   2   2
OMIT     2   1   1
OMIT    -1   1   2
OMIT    -1   2   1
OMIT    -7   0   8
OMIT    -1   2   2
OMIT     0   2   1
OMIT     1   1   1
OMIT    -6   0  10
OMIT     6   1   7
OMIT     7   0   6
OMIT    -1   4   3
OMIT    -6   4   5
OMIT    -1   3   4
OMIT     9   0   6
OMIT     2   3   0
OMIT     2   5   0
OMIT    -4   1   1
HTAB
HTAB N3 N1_$1
HTAB N3 N2_$2
EQIV $1 x, -y+5/2, z-1/2
EQIV $2 -x_2, -y+3, -z+1
size 0.46 0.28 0.15
CONF
WGHT    0.092800    0.084900
EXTI    0.034556
FVAR      12.95739
S1    4    0.641659    0.576407    0.322237    11.00000    0.01609    0.02147 =
         0.02502   -0.00692    0.00105   -0.00005
S2    4    0.824100    1.055215    0.341504    11.00000    0.01838    0.01919 =
         0.01580   -0.00264   -0.00272   -0.00404
N1    3    0.871967    1.098137    0.567473    11.00000    0.01719    0.01563 =
         0.01905    0.00038    0.00000   -0.00104
N2    3    0.916615    1.271385    0.519081    11.00000    0.01699    0.01755 =
         0.01835   -0.00104   -0.00115   -0.00325
N3    3    0.935791    1.416802    0.333579    11.00000    0.02724    0.02905 =
         0.01717    0.00174   -0.00391   -0.01378
AFIX  93
H3A   2    0.973247    1.519754    0.366491    11.00000   -1.20000
H3B   2    0.921987    1.408490    0.256779    11.00000   -1.20000
AFIX   0
C1    1    0.489111    0.588905    0.306087    11.00000    0.01724    0.01516 =
         0.03114    0.00024   -0.00171   -0.00204
AFIX  43
H1    2    0.439548    0.530581    0.243038    11.00000   -1.20000
AFIX   0
C2    1    0.449579    0.694275    0.396529    11.00000    0.01760    0.01694 =
         0.03369    0.00785    0.00523    0.00237
AFIX  43
H2    2    0.369300    0.715972    0.402976    11.00000   -1.20000
AFIX   0
C3    1    0.544219    0.767999    0.480451    11.00000    0.02482    0.01351 =
         0.02391    0.00121    0.00535    0.00405
AFIX  43
H3    2    0.532294    0.842002    0.548253    11.00000   -1.20000
AFIX   0
C4    1    0.654550    0.719177    0.451471    11.00000    0.02111    0.00843 =
         0.02126    0.00002    0.00073   -0.00109
C5    1    0.773803    0.770890    0.519565    11.00000    0.02364    0.01301 =
         0.02509    0.00156   -0.00386   -0.00070
AFIX  23
H5A   2    0.830582    0.666843    0.504425    11.00000   -1.20000
H5B   2    0.766722    0.768890    0.604609    11.00000   -1.20000
AFIX   0
C6    1    0.822638    0.973240    0.488491    11.00000    0.01391    0.01523 =
         0.01793   -0.00030   -0.00035    0.00221
C7    1    0.899060    1.269826    0.401737    11.00000    0.01000    0.01840 =
         0.01991   -0.00309   -0.00254   -0.00021
HKLF      4
REM                                   Sem-15 in P2(1)/c
REM R1 =  0.0446 for   1497 Fo > 4sig(Fo)  and  0.0452 for all   1539 data
REM    110 parameters refined using      0 restraints
END
WGHT      0.0931      0.0848
REM Highest difference peak  0.643,  deepest hole -0.382,  1-sigma level  0.092
Q1    1   0.6541  0.6335  0.3936  11.00000  0.05    0.64
Q2    1   0.8672  1.1778  0.3674  11.00000  0.05    0.60
Q3    1   0.8345  1.0078  0.4147  11.00000  0.05    0.56
Q4    1   0.8646  0.9370  0.3503  11.00000  0.05    0.42
Q5    1   0.8033  0.9560  0.2961  11.00000  0.05    0.36
Q6    1   0.7976  0.8758  0.5042  11.00000  0.05    0.34
Q7    1   0.8401  1.0572  0.5195  11.00000  0.05    0.34
Q8    1   0.8062  1.0271  0.2620  11.00000  0.05    0.33
Q9    1   0.9222  1.0523  0.3513  11.00000  0.05    0.31
Q10   1   0.5151  0.9184  0.4652  11.00000  0.05    0.30
;
data_global
_journal_date_recd_electronic     2012-03-28
_journal_date_accepted     2012-03-29
_journal_name_full     'Acta Crystallographica, Section E'
_journal_year     2012
_journal_volume     68
_journal_issue      5
_journal_page_first     o1279
_journal_page_last     o1279
_journal_paper_category     QO
_journal_paper_doi     10.1107/S1600536812013633
_journal_coeditor_code     HG5202
_publ_contact_author_name     'Ray J. Butcher'
_publ_contact_author_address
;
Department of Chemistry
Howard University
525 College Street NW
Washington
DC 20059
USA
;
_publ_contact_author_email     'rbutcher99@yahoo.com'
_publ_contact_author_fax     '(202) 806 5442'
_publ_contact_author_phone     '(202) 806 9892'
_publ_section_title
;
5-(Thiophen-2-ylmethyl)-1,3,4-thiadiazol-2-amine
;
loop_
    _publ_author_name
    _publ_author_footnote
    _publ_author_address
    'K\"oysal, Yavuz' ?
;
Ye\,silyurt Demir \,Celik Vocational School,
Ondokuz May\?is University,
Samsun,
Turkey
;
    'Deniz, Sad\?ik' .
;
Department of Chemistry,
Karadeniz Technical Universty,
61080 Trabzon,
Turkey
;
    'Butcher, Ray J.' .
;
Department of Chemistry
Howard University
525 College Street, NW
Washington, DC 2059
USA
;
    '\"Ozt\"urk Yildirim, Sema' .
;
Department of Chemistry
Howard University
525 College Street, NW
Washington, DC 2059
USA
and
Department of Physics,
Faculty of Sciences,
Erciyes University,
38039 Kayseri,
Turkey
;
    'Jasinski, Jerry P.' .
;
Department of Chemistry,
Keene State College,
220 Main Street,
Keene,
NH 03435-2001
USA
;
    'Keeley, Amanda C.' .
;
Department of Chemistry,
Keene State College,
220 Main Street,
Keene,
NH 03435-2001
USA
;
