# Supplementary material for: 5-(Thio­phen-2-ylmeth­yl)-1,3,4-thia­diazol-2-amine
Source: Acta Crystallogr Sect E Struct Rep Online. 2012 Apr 4;68(Pt 5):o1279. doi: 10.1107/S1600536812013633 (PMC3344432; doi:10.1107/S1600536812013633)
Supplement: Supplementary file 2 [file e-68-o1279-Isup2.hkl]

# 
# h,k,l, Fc-squared, Fo-squared, sigma(Fo-squared) and status flag 
# 
data_I
_shelx_title '                                  Sem-15 in P2(1)/c' 
_shelx_refln_list_code          4 
_shelx_F_calc_maximum       88.51 
_exptl_crystal_F_000       408.00 
_reflns_d_resolution_high  0.8197 
 
loop_ 
 _symmetry_equiv_pos_as_xyz 
 'x, y, z' 
 '-x, y+1/2, -z+1/2' 
 '-x, -y, -z' 
 'x, -y-1/2, z-1/2' 
 
_cell_length_a    11.2970 
_cell_length_b     6.6094 
_cell_length_c    11.2480 
_cell_angle_alpha  90.000 
_cell_angle_beta   97.243 
_cell_angle_gamma  90.000 
 
_shelx_F_squared_multiplier     1.000 
 
loop_ 
 _refln_index_h 
 _refln_index_k 
 _refln_index_l 
 _refln_F_squared_calc 
 _refln_F_squared_meas 
 _refln_F_squared_sigma 
 _refln_observed_status 
   1   0   0       57.11       69.75      3.21 o 
   3   0   0     4862.18     5588.39     60.22 o 
   4   0   0     5326.52     5813.53     48.55 o 
   5   0   0        6.36        5.17      1.21 o 
   6   0   0     1813.24     2064.46     81.94 o 
   7   0   0     3102.66     3273.40     47.52 o 
   8   0   0      168.09      171.26      8.72 o 
   9   0   0       13.50        8.42      1.93 o 
  10   0   0      684.09      771.02     20.75 o 
  11   0   0     2594.48     2757.50     32.39 o 
  12   0   0      121.17      119.07      4.87 o 
  13   0   0      119.03      118.27      3.99 o 
   1   1   0       32.87       39.22      1.35 o 
   3   1   0     3448.55     3734.46     22.94 o 
   4   1   0      134.57      185.36      5.66 o 
   5   1   0      391.84      499.72     38.98 o 
   6   1   0      919.56     1055.29     11.98 o 
   7   1   0       33.46       34.12      5.75 o 
   8   1   0      161.37      159.53     16.43 o 
   9   1   0      900.79      912.39     38.59 o 
  10   1   0      130.37      155.61      5.31 o 
  11   1   0       31.49       35.10      2.98 o 
  12   1   0        2.56        4.71      1.01 o 
  13   1   0      223.14      205.92     13.02 o 
   0   2   0       75.74       65.26      2.36 o 
   1   2   0      381.65      447.11     11.84 o 
   2   2   0     1068.30     1251.01     35.72 o 
   3   2   0      272.85      349.73     18.42 o 
   4   2   0      616.00      684.00     11.11 o 
   5   2   0     1486.66     1612.61     16.65 o 
   6   2   0     3529.35     3254.83    199.72 o 
   7   2   0        0.86        0.21      0.60 o 
   8   2   0       26.13       34.51      8.42 o 
   9   2   0     1971.05     2018.98     26.33 o 
  10   2   0       28.34       29.57      1.72 o 
  11   2   0      172.52      166.37      6.41 o 
  12   2   0      100.31      108.22      4.63 o 
  13   2   0      241.99      239.88      5.67 o 
   1   3   0      446.18      517.76     11.42 o 
   3   3   0      552.19      594.41     15.01 o 
   4   3   0     2223.16     2119.61     98.34 o 
   5   3   0      304.10      267.91     15.94 o 
   6   3   0      184.02      190.21      6.75 o 
   7   3   0     1136.70     1200.24    138.15 o 
   8   3   0      578.80      554.69     12.57 o 
   9   3   0      134.98      131.02      2.90 o 
  10   3   0        4.47        3.31      1.11 o 
  11   3   0        0.07        1.58      2.39 o 
  12   3   0      440.01      488.01      7.56 o 
   0   4   0      638.72      693.23     17.18 o 
   1   4   0       93.42       98.86      5.12 o 
   2   4   0       71.75       64.85      4.60 o 
   3   4   0      258.84      254.65      9.35 o 
   4   4   0       11.47       12.83      2.07 o 
   5   4   0       20.01       13.36      1.97 o 
   6   4   0       85.26       84.74      4.90 o 
   7   4   0        0.89       -0.04      0.55 o 
   8   4   0      325.94      315.27      5.98 o 
   9   4   0       72.88       60.50      3.81 o 
  10   4   0       17.67       19.40      1.92 o 
  11   4   0      197.11      204.81     18.42 o 
   1   5   0       12.16       11.04      1.99 o 
   3   5   0       17.33       17.35      2.64 o 
   4   5   0      100.53       87.07      8.12 o 
   5   5   0        1.32        1.74      0.76 o 
   6   5   0       82.61       69.98      2.53 o 
   7   5   0       61.90       64.90      2.89 o 
   8   5   0      361.11      329.38      7.78 o 
   9   5   0      890.99      903.29     16.92 o 
  10   5   0      247.04      237.78      6.36 o 
   0   6   0     3845.01     3518.89     48.00 o 
   1   6   0        3.20        5.28      0.78 o 
   2   6   0        1.20        1.19      0.59 o 
   3   6   0        2.92        2.25      0.57 o 
   4   6   0      478.35      450.23     10.60 o 
   5   6   0       22.00       25.72      2.47 o 
   6   6   0      135.21      134.99      5.48 o 
   7   6   0      954.31      991.32     32.66 o 
   8   6   0       90.30       85.20      3.97 o 
   9   6   0        0.80        0.31      0.68 o 
   1   7   0       67.51       67.11      4.46 o 
   2   7   0      147.71      140.66      6.54 o 
   3   7   0       49.73       50.00      5.45 o 
   4   7   0      279.04      279.88      9.52 o 
   5   7   0        9.34        7.89      1.45 o 
   6   7   0       28.18       33.52      2.70 o 
   0   8   0      412.99      421.88     13.78 o 
   1   8   0       33.16       32.15      2.93 o 
 -13   1   1      795.46      832.36     12.38 o 
 -12   1   1        7.87        6.38      1.18 o 
 -11   1   1       31.51       35.96      3.66 o 
 -10   1   1        1.09        1.85      0.45 o 
  -9   1   1     1586.11     1594.14    140.10 o 
  -8   1   1      122.48      130.35     11.68 o 
  -7   1   1     3452.21     4119.20     74.06 o 
  -6   1   1        2.65        4.76      0.71 o 
  -5   1   1      832.38      927.82     63.50 o 
  -2   1   1       42.49       44.46      1.79 o 
  -1   1   1     1209.37     1216.04     31.08 o 
   0   1   1      295.82      343.17     11.50 o 
   3   1   1      955.05     1101.62     12.91 o 
   4   1   1     4266.43     4253.37     46.94 o 
   5   1   1      149.29      165.80      6.40 o 
   6   1   1     1613.58     1749.16     69.10 o 
   7   1   1       13.31       17.62      1.96 o 
   8   1   1     1825.01     1840.92     24.05 o 
   9   1   1      217.86      203.89     18.77 o 
  10   1   1      394.26      402.42      8.72 o 
  11   1   1        2.45        4.01      0.97 o 
  12   1   1      123.40      118.88      5.66 o 
  13   1   1      880.33      879.82     12.05 o 
 -13   2   1       59.23       56.60      2.77 o 
 -12   2   1       22.73       22.71      2.15 o 
 -11   2   1      765.31      778.08     14.90 o 
 -10   2   1       82.04       93.68      3.10 o 
  -9   2   1      363.61      382.75     12.32 o 
  -8   2   1        1.22        0.27      0.37 o 
  -7   2   1      498.17      523.33      9.55 o 
  -6   2   1     1186.92     1390.91     53.97 o 
  -5   2   1     5070.45     5588.40    123.85 o 
  -4   2   1      141.32      139.82      4.20 o 
  -3   2   1        2.55        4.78      2.11 o 
  -2   2   1      259.50      283.79      6.24 o 
   1   2   1      847.12      794.62     10.50 o 
   2   2   1      232.62      226.02      3.33 o 
   3   2   1      105.60      111.51      3.78 o 
   4   2   1      258.24      261.48      5.98 o 
   5   2   1      656.37      814.02     13.94 o 
   6   2   1     2520.92     2660.80    112.52 o 
   7   2   1      409.05      422.52     10.20 o 
   8   2   1      126.06      143.38     15.62 o 
   9   2   1       22.18       27.37      2.61 o 
  10   2   1      128.30      136.81      3.71 o 
  11   2   1      516.14      488.66      8.90 o 
  12   2   1      253.99      250.96      6.93 o 
  13   2   1      172.70      167.76      4.67 o 
 -12   3   1      151.41      157.95      4.18 o 
 -11   3   1      144.42      145.16      4.69 o 
 -10   3   1       26.13       27.12      2.65 o 
  -9   3   1      202.55      203.78      3.70 o 
  -8   3   1       45.38       49.08      2.97 o 
  -7   3   1       56.12       58.90      3.47 o 
  -6   3   1      245.25      325.60      9.40 o 
  -5   3   1       55.18       67.05      5.65 o 
  -4   3   1      537.01      552.63     16.38 o 
  -3   3   1      453.78      415.19     10.26 o 
  -2   3   1      303.99      278.57      8.00 o 
  -1   3   1      532.98      577.88      9.59 o 
   0   3   1      908.16      991.01     13.05 o 
   1   3   1       35.69       36.09      2.66 o 
   2   3   1      728.08      649.59     10.83 o 
   3   3   1       67.98       74.01      6.00 o 
   4   3   1        4.74       10.94      1.07 o 
   5   3   1      300.94      287.70      8.06 o 
   6   3   1       72.68       77.07      3.42 o 
   7   3   1       67.19       75.09      4.26 o 
   8   3   1      643.72      619.24     26.18 o 
   9   3   1        1.42        2.01      0.44 o 
  10   3   1       37.59       39.26      2.15 o 
  11   3   1      284.31      302.77     11.58 o 
  12   3   1       66.39       61.23      2.42 o 
 -11   4   1      606.94      624.62     18.00 o 
 -10   4   1        7.94        9.94      1.45 o 
  -9   4   1      392.10      380.72      8.36 o 
  -8   4   1      204.67      193.33      5.19 o 
  -7   4   1      455.82      467.61     13.97 o 
  -6   4   1     1776.15     1769.68     30.64 o 
  -5   4   1      755.93      670.22     47.17 o 
  -4   4   1       20.50       15.03      2.21 o 
  -3   4   1      510.91      480.12     13.09 o 
  -2   4   1      782.11      732.81     15.94 o 
  -1   4   1     2017.08     1833.64     27.76 o 
   0   4   1     1827.91     1602.30     46.91 o 
   1   4   1      281.59      272.02     12.10 o 
   2   4   1      186.64      168.64      7.70 o 
   3   4   1       49.16       51.77      8.60 o 
   4   4   1     1470.74     1255.19    102.35 o 
   5   4   1      172.45      187.88      8.55 o 
   6   4   1     1418.59     1317.63     21.01 o 
   7   4   1      249.55      231.56      7.87 o 
   8   4   1        6.60        8.98      1.56 o 
   9   4   1       99.96       98.15      3.96 o 
  10   4   1      109.47       97.05      4.20 o 
  11   4   1      500.22      535.31     23.36 o 
 -10   5   1       42.79       40.48      2.58 o 
  -9   5   1       11.15        9.03      1.11 o 
  -8   5   1       36.49       35.76      2.51 o 
  -7   5   1      132.03      123.88      5.07 o 
  -6   5   1      206.86      200.55      6.06 o 
  -5   5   1       23.97       23.59      2.96 o 
  -4   5   1      541.22      467.06     36.16 o 
  -3   5   1      440.28      424.31     19.14 o 
  -2   5   1      356.63      314.42     11.28 o 
  -1   5   1        7.12        7.94      2.28 o 
   0   5   1       15.14       22.11      3.70 o 
   1   5   1      552.52      551.65     53.04 o 
   2   5   1       91.25       87.56      5.91 o 
   3   5   1      181.17      183.10      8.67 o 
   4   5   1        5.37        8.65      1.75 o 
   5   5   1      449.90      412.95      8.57 o 
   6   5   1       11.57       12.34      1.37 o 
   7   5   1       55.08       59.48      3.14 o 
   8   5   1       39.88       43.86      2.38 o 
   9   5   1      509.69      495.25     11.05 o 
  10   5   1        4.32        3.54      0.55 o 
  -9   6   1      115.58      115.21      3.92 o 
  -8   6   1      303.69      295.41      7.88 o 
  -7   6   1       97.96       99.05      6.06 o 
  -6   6   1       15.37       13.78      1.61 o 
  -5   6   1     1088.43     1012.95     20.14 o 
  -4   6   1      139.56      123.13      5.34 o 
  -3   6   1        0.90        1.26      0.45 o 
  -2   6   1        1.64        1.19      0.50 o 
  -1   6   1        8.39       11.36      1.49 o 
   0   6   1      634.06      626.76     19.06 o 
   1   6   1        2.26        2.78      0.58 o 
   2   6   1      403.34      401.45      7.25 o 
   3   6   1      353.96      362.38      7.52 o 
   4   6   1       41.62       37.28      2.97 o 
   5   6   1       29.36       27.08      2.47 o 
   6   6   1      842.10      839.60     14.16 o 
   7   6   1      100.38      102.94      4.04 o 
   8   6   1        0.09        0.01      0.36 o 
  -6   7   1       88.88       89.93      7.82 o 
  -5   7   1      422.24      416.77      8.76 o 
  -4   7   1       80.73       79.13      3.56 o 
  -3   7   1      908.64      905.90     17.71 o 
  -2   7   1      122.02      118.36      4.93 o 
  -1   7   1        0.22        0.43      1.24 o 
   0   7   1       96.74      100.71      5.44 o 
   1   7   1      109.43      107.64      4.85 o 
   2   7   1      737.27      692.43     15.41 o 
   3   7   1       51.67       44.74      3.67 o 
   4   7   1     1370.11     1399.45     23.27 o 
   5   7   1        7.40        6.42      1.06 o 
   6   7   1       97.42      107.17      4.60 o 
  -1   8   1      307.80      300.49     11.67 o 
   0   8   1       19.67       16.19      2.29 o 
   1   8   1      219.90      205.07      9.37 o 
 -13   0   2      436.97      418.43     11.68 o 
 -12   0   2      785.19      811.91     25.91 o 
 -11   0   2      634.84      786.43     15.11 o 
 -10   0   2      943.20      932.36     23.91 o 
  -9   0   2      610.15      574.96     18.46 o 
  -8   0   2      173.77      198.64     10.44 o 
  -7   0   2     1857.16     2134.75     40.06 o 
  -6   0   2      578.82      693.40     14.03 o 
  -5   0   2     5219.90     5308.59     71.21 o 
  -4   0   2      362.07      387.40     26.49 o 
  -3   0   2      272.66      376.98     12.39 o 
  -2   0   2       11.50       12.72      2.07 o 
   0   0   2     1981.92     2394.45     39.15 o 
   1   0   2     2674.61     2910.87    151.37 o 
   2   0   2      386.58      356.18      8.94 o 
   3   0   2     2991.64     3043.35    134.83 o 
   4   0   2      132.14      181.89      7.54 o 
   5   0   2     1572.29     1853.87     30.57 o 
   6   0   2     6571.15     6776.84     48.90 o 
   7   0   2      118.94      112.99      7.09 o 
   8   0   2       12.21       10.26      2.13 o 
   9   0   2      870.11      827.25     47.60 o 
  10   0   2     1732.52     1747.62     61.94 o 
  11   0   2      147.89      154.84      5.97 o 
  12   0   2     1088.89     1032.50     39.85 o 
  13   0   2        7.44        6.35      0.83 o 
 -13   1   2       33.60       35.87      2.34 o 
 -12   1   2        6.23        6.18      1.22 o 
 -11   1   2       20.24       15.95      2.05 o 
 -10   1   2      504.13      466.91     14.51 o 
  -9   1   2       77.36       78.56      6.63 o 
  -8   1   2      164.16      183.82      6.96 o 
  -7   1   2      838.58     1007.96     20.86 o 
  -6   1   2       85.69      121.45      3.24 o 
  -5   1   2      437.76      488.62     32.30 o 
  -4   1   2      587.06      685.93      9.89 o 
  -3   1   2     2934.89     3340.53     33.95 o 
  -2   1   2     1437.47     1664.89     19.62 o 
   0   1   2      555.55      652.87      4.63 o 
   1   1   2     2232.26     2064.37    131.88 o 
   2   1   2        8.28        6.79      0.76 o 
   3   1   2       81.21      101.45      4.07 o 
   4   1   2     2128.37     2153.65    124.36 o 
   5   1   2      100.29      101.65      4.89 o 
   6   1   2      276.90      356.48     20.98 o 
   7   1   2      360.86      348.62     31.80 o 
   8   1   2      211.89      220.97      7.29 o 
   9   1   2      235.82      195.94      6.79 o 
  10   1   2      217.31      232.72      5.63 o 
  11   1   2        3.38        3.99      0.81 o 
  12   1   2      281.85      281.49     12.24 o 
  13   1   2        3.97        3.29      1.21 o 
 -13   2   2       32.39       33.27      2.15 o 
 -12   2   2       48.54       53.92      3.33 o 
 -11   2   2      951.49      940.86     27.72 o 
 -10   2   2      169.00      191.64      6.03 o 
  -9   2   2      113.85      131.19      4.86 o 
  -8   2   2       71.92       73.36      4.13 o 
  -7   2   2     3308.29     3827.72     46.19 o 
  -6   2   2     1046.22     1347.36     39.72 o 
  -4   2   2      316.75      410.50     21.27 o 
  -3   2   2        3.17        6.16      1.07 o 
  -2   2   2      109.93      121.46      8.03 o 
   1   2   2      767.83      738.51      8.91 o 
   2   2   2      229.51      262.92      5.07 o 
   3   2   2       14.95       12.73      1.74 o 
   4   2   2     1181.59     1174.35     14.01 o 
   5   2   2      433.10      469.30     12.45 o 
   6   2   2      535.10      463.00     17.50 o 
   7   2   2        6.80        3.66      0.99 o 
   8   2   2       18.06       17.48      2.06 o 
   9   2   2      102.20      101.05      4.23 o 
  10   2   2     1197.38     1208.84     19.33 o 
  11   2   2        0.61        0.84      0.44 o 
  12   2   2      191.65      207.33      5.96 o 
 -12   3   2       65.54       68.93      2.73 o 
 -11   3   2       34.80       35.91      2.32 o 
 -10   3   2      267.90      259.50      6.92 o 
  -9   3   2     3110.08     3146.54     23.29 o 
  -8   3   2      883.84      940.70     17.84 o 
  -7   3   2      721.18      772.33     17.08 o 
  -6   3   2        6.16        6.12      0.94 o 
  -5   3   2     1568.34     1646.05     91.04 o 
  -4   3   2      299.37      366.77     13.60 o 
  -3   3   2      517.76      432.33      7.45 o 
  -2   3   2     2481.16     2194.13     27.21 o 
  -1   3   2      119.12       97.37      2.90 o 
   0   3   2        4.00        3.88      0.79 o 
   1   3   2     1419.00     1320.06     14.58 o 
   2   3   2     3092.65     2869.19     28.77 o 
   3   3   2     1215.71     1071.60     19.49 o 
   4   3   2      468.27      452.32     12.61 o 
   5   3   2        1.07        4.84      2.01 o 
   6   3   2       98.50       94.59      3.94 o 
   7   3   2       29.25       27.06      2.60 o 
   8   3   2     4258.92     3982.18     99.94 o 
   9   3   2      135.83      138.65      3.82 o 
  10   3   2      415.20      467.00      8.60 o 
  11   3   2       32.09       35.17      2.11 o 
  12   3   2      362.30      403.52      6.10 o 
 -11   4   2      249.66      235.55      9.53 o 
 -10   4   2        7.69        9.99      1.52 o 
  -9   4   2        7.80        6.78      1.47 o 
  -8   4   2        7.65        6.06      0.92 o 
  -7   4   2      515.24      504.81     12.48 o 
  -6   4   2      302.43      345.59     24.91 o 
  -5   4   2      103.06      117.89      6.70 o 
  -4   4   2       58.44       62.79      3.87 o 
  -3   4   2       31.47       30.19      3.15 o 
  -2   4   2      431.83      434.59     11.73 o 
  -1   4   2        0.43        0.20      0.66 o 
   0   4   2     1916.53     1759.16     20.57 o 
   1   4   2      162.24      189.28     12.22 o 
   2   4   2      153.91      154.36      6.39 o 
   3   4   2       16.89       19.66      2.66 o 
   4   4   2       79.59       83.35      5.60 o 
   5   4   2       34.80       30.60      2.41 o 
   6   4   2      222.77      215.75      7.71 o 
   7   4   2      569.99      553.16      7.91 o 
   8   4   2       40.45       40.77      2.36 o 
   9   4   2       36.94       36.41      2.45 o 
  10   4   2       33.85       29.32      1.85 o 
  11   4   2       43.55       45.64      3.91 o 
 -10   5   2       72.84       69.92      4.35 o 
  -9   5   2      287.75      280.53      6.53 o 
  -8   5   2      240.74      240.04      6.71 o 
  -7   5   2     1029.94      915.52     16.52 o 
  -6   5   2        1.69        1.24      0.35 o 
  -5   5   2      173.03      169.65     15.34 o 
  -4   5   2      561.07      498.06     14.93 o 
  -3   5   2     2328.98     1910.94     31.99 o 
  -2   5   2        0.21        0.50      0.62 o 
  -1   5   2     1560.72     1384.81     45.38 o 
   0   5   2      146.49      164.33      9.87 o 
   1   5   2      255.92      302.82     29.40 o 
   2   5   2      502.11      467.09     38.77 o 
   3   5   2      541.09      504.52     20.20 o 
   4   5   2      867.61      859.76     75.32 o 
   5   5   2       31.28       33.22      2.14 o 
   6   5   2       15.34       21.25      1.99 o 
   7   5   2       35.37       42.47      3.12 o 
   8   5   2      810.70      874.64     13.17 o 
   9   5   2       63.87       66.94      2.55 o 
  10   5   2      191.69      192.27      4.09 o 
  -9   6   2      266.83      259.42      5.95 o 
  -8   6   2      121.41      126.40      4.10 o 
  -7   6   2      397.08      400.56     10.36 o 
  -6   6   2        5.21        4.31      0.84 o 
  -5   6   2      469.41      418.18     27.85 o 
  -4   6   2       66.49       71.02      6.03 o 
  -3   6   2       39.42       37.68      2.30 o 
  -2   6   2       54.34       57.19      2.84 o 
  -1   6   2      981.96      932.70     20.16 o 
   0   6   2       81.27       79.77      3.03 o 
   1   6   2      166.99      167.10      4.39 o 
   2   6   2      156.33      160.72      4.17 o 
   3   6   2      302.13      297.37      7.81 o 
   4   6   2       22.22       23.94      2.83 o 
   5   6   2       18.62       15.89      1.98 o 
   6   6   2     1202.12     1156.69     21.23 o 
   7   6   2        1.56        2.05      0.59 o 
   8   6   2       75.22       75.65      2.87 o 
  -6   7   2      324.11      348.48      7.33 o 
  -5   7   2      126.65      123.98      4.64 o 
  -4   7   2       61.91       55.70      3.25 o 
  -3   7   2       45.85       41.73      3.60 o 
  -2   7   2       22.62       22.96      2.67 o 
  -1   7   2      139.41      142.41      4.63 o 
   0   7   2      154.27      152.88      5.65 o 
   1   7   2       50.29       46.58      3.28 o 
   2   7   2      392.25      395.15     15.21 o 
   3   7   2      204.47      211.31      8.12 o 
   4   7   2       45.68       53.11      4.30 o 
   5   7   2      364.67      373.34     13.67 o 
   6   7   2      171.47      181.11      7.01 o 
 -13   1   3       30.63       34.13      2.28 o 
 -12   1   3       56.11       61.99      3.72 o 
 -11   1   3       43.22       41.36      3.32 o 
 -10   1   3      889.80      925.69     15.87 o 
  -9   1   3       68.49       74.74      4.69 o 
  -8   1   3      912.49     1073.74     97.66 o 
  -7   1   3      781.28      956.29     17.38 o 
  -6   1   3      103.31      126.52      5.51 o 
  -5   1   3      496.63      505.77      9.16 o 
  -4   1   3      388.15      423.86      9.55 o 
  -3   1   3     1993.04     2269.47     43.24 o 
  -2   1   3      446.33      512.08      8.58 o 
  -1   1   3     1097.55     1266.51     12.81 o 
   0   1   3     2578.69     2753.03     26.62 o 
   1   1   3     1370.94     1484.19     57.79 o 
   2   1   3     2175.44     2103.00     21.09 o 
   3   1   3     3000.98     2877.33    144.60 o 
   4   1   3       77.81       56.33      2.83 o 
   5   1   3      329.84      345.67     19.18 o 
   6   1   3      435.28      354.98     10.20 o 
   7   1   3     2105.12     2028.20     23.64 o 
   8   1   3      904.40      755.45     23.11 o 
   9   1   3      295.83      309.57     11.56 o 
  10   1   3       48.88       46.51      2.39 o 
  11   1   3       32.91       33.37      2.20 o 
  12   1   3      493.28      462.05      7.28 o 
 -13   2   3       38.69       31.35      2.31 o 
 -12   2   3      885.77      965.77     55.45 o 
 -11   2   3       15.96       15.68      2.02 o 
 -10   2   3      504.32      534.52      9.12 o 
  -9   2   3       38.60       38.22      2.73 o 
  -8   2   3      524.43      539.59     43.83 o 
  -7   2   3      165.85      150.65      6.76 o 
  -6   2   3      541.37      565.53     13.87 o 
  -5   2   3     1085.76     1059.82     18.80 o 
  -4   2   3       49.87       58.33      2.21 o 
  -3   2   3        0.81        0.26      0.38 o 
  -2   2   3      291.21      310.92     12.41 o 
  -1   2   3     1369.53     1367.80     38.77 o 
   0   2   3      134.40      142.27      6.87 o 
   1   2   3     2668.91     2517.00     30.41 o 
   2   2   3      192.64      185.86     10.08 o 
   3   2   3      180.73      218.32      6.39 o 
   4   2   3     1224.44     1177.27     16.85 o 
   5   2   3     2880.11     2535.64     31.69 o 
   6   2   3     1019.46     1101.57    208.37 o 
   7   2   3      153.94      158.22      6.66 o 
   8   2   3      128.87      116.11      5.47 o 
   9   2   3       38.21       32.85      2.03 o 
  10   2   3      323.64      312.62     12.56 o 
  11   2   3      191.03      200.82      4.55 o 
  12   2   3      457.36      452.92      7.02 o 
 -12   3   3        2.31        3.08      0.71 o 
 -11   3   3        1.17        0.77      0.47 o 
 -10   3   3        3.54        5.08      0.95 o 
  -9   3   3        9.56        9.36      0.90 o 
  -8   3   3       52.81       62.44      4.39 o 
  -7   3   3      165.84      180.09      7.75 o 
  -6   3   3        1.45        2.38      0.77 o 
  -5   3   3      480.34      587.56     20.64 o 
  -4   3   3       20.83       27.24      2.24 o 
  -3   3   3      248.72      216.05      5.37 o 
  -2   3   3      147.58      140.96      4.65 o 
  -1   3   3      158.97      175.34      8.88 o 
   0   3   3       64.57       60.96      2.00 o 
   1   3   3       54.45       56.24      2.79 o 
   2   3   3       98.46      124.04      4.26 o 
   3   3   3      725.23      759.63     18.34 o 
   4   3   3      156.79      165.96      6.83 o 
   5   3   3       41.42       49.88      3.08 o 
   6   3   3       69.07       70.10      3.58 o 
   7   3   3       50.98       42.41      3.42 o 
   8   3   3       45.47       50.40      2.59 o 
   9   3   3       11.60       10.40      1.66 o 
  10   3   3        1.37        2.24      0.54 o 
  11   3   3        0.56        0.79      0.35 o 
 -11   4   3      148.26      162.01      4.27 o 
 -10   4   3      186.83      185.10      6.56 o 
  -9   4   3        1.61        2.12      0.66 o 
  -8   4   3       10.47       11.21      1.33 o 
  -7   4   3      913.91      936.52     15.45 o 
  -6   4   3      542.07      507.68     21.20 o 
  -5   4   3     2707.42     2543.49     56.99 o 
  -4   4   3      373.93      396.33      9.91 o 
  -3   4   3       25.27       22.42      2.70 o 
  -2   4   3      320.53      297.25      9.60 o 
   0   4   3      510.98      501.15      8.88 o 
   1   4   3      905.73      881.22     46.94 o 
   2   4   3       56.55       66.92      5.88 o 
   3   4   3        1.92        2.70      0.93 o 
   4   4   3      819.35      795.51     56.25 o 
   5   4   3     3433.84     3165.34     38.85 o 
   6   4   3      937.87      916.79     18.09 o 
   7   4   3      460.92      444.78      7.81 o 
   8   4   3       88.87       94.52      4.17 o 
   9   4   3      232.59      218.98      5.82 o 
  10   4   3     1048.77     1114.22     15.75 o 
  11   4   3      153.10      169.84      6.85 o 
 -10   5   3      120.02      116.11      4.37 o 
  -9   5   3       21.63       19.48      1.67 o 
  -8   5   3      121.44      115.94      3.95 o 
  -7   5   3      749.09      718.10     14.38 o 
  -6   5   3      504.94      451.13     11.90 o 
  -5   5   3      475.22      400.54      9.21 o 
  -4   5   3       50.65       41.25      4.20 o 
  -3   5   3      377.24      322.79     11.98 o 
  -2   5   3        0.24        0.48      0.51 o 
  -1   5   3       26.71       28.97      3.48 o 
   0   5   3      414.31      455.34     32.28 o 
   1   5   3       82.83       82.08      6.47 o 
   2   5   3      367.94      367.40     24.81 o 
   3   5   3     1060.26     1012.21     25.94 o 
   4   5   3      951.26      912.64     13.58 o 
   5   5   3       35.64       37.28      2.60 o 
   6   5   3       83.24       79.00      4.44 o 
   7   5   3      378.71      380.71     12.88 o 
   8   5   3      447.07      486.60     11.43 o 
   9   5   3        2.89        4.28      0.63 o 
  -8   6   3       13.95       12.09      1.08 o 
  -7   6   3      250.82      257.83      6.71 o 
  -6   6   3      224.51      212.34      6.74 o 
  -5   6   3       78.32       74.25      5.30 o 
  -4   6   3      566.97      495.94     13.54 o 
  -3   6   3        2.64        3.93      0.75 o 
  -2   6   3      287.83      273.26      5.20 o 
  -1   6   3      587.70      557.35      9.86 o 
   0   6   3      171.83      171.58      4.61 o 
   1   6   3     1001.92      933.59     15.20 o 
   2   6   3      457.28      437.47      8.03 o 
   3   6   3        1.76        0.72      1.03 o 
   4   6   3      359.84      368.46     11.93 o 
   5   6   3      153.54      163.61      6.04 o 
   6   6   3       18.63       21.34      1.73 o 
   7   6   3      315.09      323.90      8.56 o 
   8   6   3       35.10       39.09      1.89 o 
  -6   7   3       27.01       25.87      2.23 o 
  -5   7   3        6.79        6.91      1.08 o 
  -4   7   3       53.81       52.89      3.08 o 
  -3   7   3      426.32      428.06      9.94 o 
  -2   7   3       31.63       30.75      4.10 o 
  -1   7   3      500.24      506.86     10.28 o 
   0   7   3       82.88       80.05      4.09 o 
   1   7   3      305.01      345.70     11.18 o 
   2   7   3      205.77      231.67     11.69 o 
   3   7   3      306.25      324.07     19.43 o 
   4   7   3       13.82       13.62      1.91 o 
   5   7   3      115.97      118.51      4.34 o 
 -13   0   4      596.22      656.22     14.78 o 
 -12   0   4      288.89      370.06     12.93 o 
 -11   0   4       11.96       13.56      2.65 o 
 -10   0   4      625.43      687.75     17.83 o 
  -9   0   4        5.97        7.67      2.09 o 
  -8   0   4       31.91       26.75      4.34 o 
  -7   0   4      221.25      228.21     13.10 o 
  -6   0   4     2498.81     2293.59     71.13 o 
  -5   0   4      621.01      684.89     23.81 o 
  -4   0   4      746.02      934.65     22.98 o 
  -3   0   4      943.97     1056.54     23.60 o 
  -2   0   4      432.45      558.44     42.62 o 
  -1   0   4     7834.35     9396.91     65.53 o 
   0   0   4      141.15      149.62      4.53 o 
   1   0   4     4242.96     4281.68     46.94 o 
   2   0   4      603.10      744.68     14.24 o 
   3   0   4      771.44      794.25     17.20 o 
   4   0   4      239.44      269.69      5.83 o 
   5   0   4     1899.95     1651.48     60.91 o 
   6   0   4      235.25      191.15     10.15 o 
   7   0   4       19.69       16.71      2.10 o 
   8   0   4       13.61        8.33      1.39 o 
   9   0   4      456.00      394.51     10.15 o 
  10   0   4      310.55      291.01     13.09 o 
  11   0   4      888.65      823.89     43.96 o 
  12   0   4      213.71      195.92      5.29 o 
 -13   1   4       10.86       10.62      1.25 o 
 -12   1   4        9.21        5.40      1.05 o 
 -11   1   4        0.35       -0.11      0.44 o 
 -10   1   4       62.69       63.35      3.04 o 
  -9   1   4       33.73       40.80      3.56 o 
  -8   1   4      279.18      292.27     10.11 o 
  -7   1   4        0.40        3.18      1.14 o 
  -6   1   4       83.45      107.50      4.37 o 
  -5   1   4      118.45      151.91      4.32 o 
  -4   1   4      670.99      821.54      9.25 o 
  -3   1   4      313.89      373.86      9.18 o 
  -2   1   4       60.11       87.08      3.61 o 
  -1   1   4      149.82      207.36     21.61 o 
   0   1   4      432.69      543.20     20.33 o 
   1   1   4     2361.21     2575.42     29.74 o 
   2   1   4       62.73       74.13      2.39 o 
   3   1   4      119.92       94.08      2.85 o 
   4   1   4     1418.42     1399.76     16.54 o 
   5   1   4       31.74       37.41      4.90 o 
   6   1   4       43.55       44.26      3.36 o 
   7   1   4      799.44      690.95     10.27 o 
   8   1   4      783.72      658.02     12.78 o 
   9   1   4        0.67        1.09      0.49 o 
  10   1   4        6.89        6.61      1.04 o 
  11   1   4        7.42        7.29      1.01 o 
  12   1   4       57.98       54.06      2.17 o 
 -13   2   4       22.79       21.89      1.67 o 
 -12   2   4      612.73      639.00     16.25 o 
 -11   2   4       12.85       15.62      2.02 o 
 -10   2   4      460.35      469.81      8.59 o 
  -9   2   4       29.33       27.12      2.42 o 
  -8   2   4      181.99      208.42      8.80 o 
  -7   2   4        5.53        7.00      1.23 o 
  -6   2   4      419.83      370.51      8.75 o 
  -5   2   4     1075.08      987.28     23.40 o 
  -4   2   4        4.99        7.09      0.65 o 
  -3   2   4      315.43      419.94      6.26 o 
  -2   2   4      142.45      153.95      3.33 o 
  -1   2   4     2604.85     2847.93    130.39 o 
   0   2   4     1431.81     1486.01     14.57 o 
   1   2   4     1021.39     1067.01     14.99 o 
   2   2   4       22.37       16.94      0.85 o 
   3   2   4      487.90      498.15     12.49 o 
   4   2   4       29.45       31.88      1.54 o 
   5   2   4     2112.51     1844.33     85.17 o 
   6   2   4       58.26       56.85      4.33 o 
   7   2   4      735.03      704.05     46.78 o 
   8   2   4        6.08        5.18      0.69 o 
   9   2   4      193.94      173.83      9.65 o 
  10   2   4       41.97       54.64      4.21 o 
  11   2   4      241.60      251.22      4.82 o 
  12   2   4      184.13      187.22      4.66 o 
 -12   3   4       41.76       46.39      2.68 o 
 -11   3   4       24.75       23.61      1.84 o 
 -10   3   4     1308.78     1369.97     17.94 o 
  -9   3   4       61.93       64.92      2.63 o 
  -8   3   4     2243.78     2340.81    121.98 o 
  -7   3   4      393.26      430.13     13.54 o 
  -6   3   4      542.34      639.75     15.62 o 
  -5   3   4      344.08      322.66     10.59 o 
  -4   3   4      140.40      127.51      4.10 o 
  -3   3   4     2219.95     1937.58     35.88 o 
  -2   3   4     3292.50     2798.44     32.59 o 
   0   3   4       34.40       32.71      1.28 o 
   1   3   4     5293.43     4876.01     86.81 o 
   2   3   4      461.18      540.62     10.41 o 
   3   3   4     2858.64     2714.92     34.48 o 
   4   3   4        4.74        8.19      4.66 o 
   5   3   4        6.73        8.41      1.36 o 
   6   3   4       11.33       11.98      1.59 o 
   7   3   4     2034.01     1943.76     27.79 o 
   8   3   4       20.78       24.16      1.51 o 
   9   3   4     1092.33     1105.15     18.58 o 
  10   3   4        0.29        1.29      0.48 o 
  11   3   4      323.28      344.49      8.10 o 
 -11   4   4        0.12        0.71      0.60 o 
 -10   4   4        7.20        7.12      1.04 o 
  -9   4   4      186.79      194.00      6.27 o 
  -8   4   4      196.38      174.04      4.83 o 
  -7   4   4       88.18       83.47      3.45 o 
  -6   4   4        7.00        8.96      1.88 o 
  -5   4   4      167.83      183.68      7.82 o 
  -4   4   4      208.49      177.72      8.28 o 
  -3   4   4      188.34      189.55      8.17 o 
  -2   4   4       46.29       38.41      3.40 o 
  -1   4   4      172.48      169.87      5.52 o 
   0   4   4      304.47      331.79      6.98 o 
   1   4   4      222.25      241.92     16.01 o 
   2   4   4       42.86       40.26      3.81 o 
   3   4   4      310.51      338.57     11.49 o 
   4   4   4       48.96       59.73      6.77 o 
   5   4   4      299.68      290.77     10.14 o 
   6   4   4       26.70       28.26      1.81 o 
   7   4   4       31.64       32.91      1.98 o 
   8   4   4        1.89        2.27      0.68 o 
   9   4   4       55.43       49.41      2.58 o 
  10   4   4       67.08       70.12      2.66 o 
 -10   5   4      130.34      132.23      4.46 o 
  -9   5   4       33.30       32.83      2.69 o 
  -8   5   4      883.22      876.30     16.22 o 
  -7   5   4       15.55       16.37      1.76 o 
  -6   5   4       38.83       38.89      2.12 o 
  -5   5   4      153.96      136.03      3.78 o 
  -4   5   4      749.82      662.68     10.54 o 
  -3   5   4      368.22      314.77     11.51 o 
  -2   5   4      605.68      502.77     14.26 o 
  -1   5   4        7.11        9.88      1.87 o 
   0   5   4       83.05       91.77      7.39 o 
   1   5   4     1443.18     1307.89     24.83 o 
   2   5   4      229.01      202.04     14.79 o 
   3   5   4     1079.98     1051.92     12.98 o 
   4   5   4      452.16      444.75     11.59 o 
   5   5   4        2.89        3.39      0.95 o 
   6   5   4       97.47       99.77      4.87 o 
   7   5   4      771.93      797.47     20.89 o 
   8   5   4      397.20      422.23      9.96 o 
   9   5   4      436.18      456.62      6.43 o 
  -8   6   4       19.58       20.66      1.31 o 
  -7   6   4        1.23        1.47      0.50 o 
  -6   6   4      921.15      932.29     16.07 o 
  -5   6   4      250.29      237.17      9.27 o 
  -4   6   4       48.69       54.17      3.46 o 
  -3   6   4       46.28       42.87      2.57 o 
  -2   6   4       62.90       57.13      3.06 o 
  -1   6   4     1223.15     1143.23     28.01 o 
   0   6   4       25.32       25.82      2.56 o 
   1   6   4      294.36      306.07      7.15 o 
   2   6   4       81.50       82.20      3.72 o 
   3   6   4       73.38       80.46      4.35 o 
   4   6   4      237.39      246.91      8.37 o 
   5   6   4      695.89      693.55     12.62 o 
   6   6   4       95.80       95.57      4.79 o 
   7   6   4        6.71        7.24      0.93 o 
  -6   7   4       67.40       66.70      4.75 o 
  -5   7   4      201.81      205.89      9.90 o 
  -4   7   4      110.27      102.69      7.50 o 
  -3   7   4       55.05       55.73      5.33 o 
  -2   7   4      206.60      210.05      5.30 o 
  -1   7   4      129.08      123.31      4.05 o 
   0   7   4      107.13      107.06      4.62 o 
   1   7   4        7.18        7.10      1.49 o 
   2   7   4        9.67       13.54      2.48 o 
   3   7   4       65.02       69.87      4.69 o 
   4   7   4       90.15      103.75      8.05 o 
 -13   1   5      151.57      176.68      4.80 o 
 -12   1   5       50.56       52.09      3.28 o 
 -11   1   5        0.34        0.35      0.56 o 
 -10   1   5      195.64      191.75      5.43 o 
  -9   1   5      116.94      135.71      6.74 o 
  -8   1   5     2304.70     2109.04    285.07 o 
  -7   1   5       73.78       57.58      9.80 o 
  -6   1   5      193.56      225.57      9.85 o 
  -5   1   5     1084.25     1145.83     21.50 o 
  -4   1   5     3560.60     3813.15     58.70 o 
  -3   1   5      163.66      173.35      3.99 o 
  -2   1   5     3810.32     4137.56     84.91 o 
  -1   1   5        7.31       10.51      1.19 o 
   0   1   5      449.36      531.20     31.58 o 
   1   1   5     1203.64     1256.32     17.95 o 
   2   1   5      886.15      863.07     17.84 o 
   3   1   5     2256.81     2188.33     29.20 o 
   4   1   5      694.73      673.11     13.99 o 
   5   1   5        6.31        5.24      1.14 o 
   6   1   5      270.39      240.47      8.31 o 
   7   1   5     1868.68     1515.40     34.03 o 
   8   1   5       18.49       17.99      1.25 o 
   9   1   5      358.37      314.33      8.81 o 
  10   1   5       21.41       21.68      1.84 o 
  11   1   5       22.38       22.01      1.35 o 
 -12   2   5      321.19      340.17      8.25 o 
 -11   2   5       94.52      103.80      5.71 o 
 -10   2   5      148.68      159.19      7.19 o 
  -9   2   5       19.07       18.47      1.82 o 
  -8   2   5       11.32        8.88      1.75 o 
  -7   2   5       15.58       15.29      1.93 o 
  -6   2   5     1985.10     1675.97     46.68 o 
  -5   2   5       44.20       37.30      2.16 o 
  -4   2   5      714.14      754.82     11.16 o 
  -3   2   5      307.42      376.87     10.79 o 
  -2   2   5     2518.79     2742.06     75.59 o 
  -1   2   5      127.02      111.25      5.34 o 
   0   2   5     1452.47     1495.96     12.13 o 
   1   2   5      270.09      268.02      5.12 o 
   2   2   5       99.25      115.58      3.63 o 
   3   2   5      537.96      566.50     10.85 o 
   4   2   5      520.88      523.31      9.27 o 
   5   2   5     1353.42     1187.88     19.28 o 
   6   2   5      219.04      205.96      9.48 o 
   7   2   5        2.76        2.26      0.77 o 
   8   2   5      121.65      110.70      4.53 o 
   9   2   5      225.04      239.84     20.63 o 
  10   2   5        4.48        5.69      1.17 o 
  11   2   5      541.97      574.99     11.82 o 
 -12   3   5       54.57       53.18      5.47 o 
 -11   3   5        1.25        1.72      1.26 o 
 -10   3   5      218.12      236.20      6.82 o 
  -9   3   5       18.50       15.90      1.60 o 
  -8   3   5      199.77      207.93      5.63 o 
  -7   3   5       88.39       69.10      5.02 o 
  -6   3   5      111.78      104.17     10.51 o 
  -5   3   5       25.30       24.27      2.78 o 
  -4   3   5       58.21       54.33      3.11 o 
  -3   3   5       10.85       11.74      1.56 o 
  -2   3   5      707.66      626.23      9.20 o 
  -1   3   5      214.36      211.36      6.20 o 
   0   3   5        2.45        3.12      0.63 o 
   1   3   5      308.52      271.92      8.43 o 
   2   3   5       70.90       82.82      4.09 o 
   3   3   5      102.27      105.10      5.71 o 
   4   3   5      276.76      269.13     12.30 o 
   5   3   5        6.70        7.85      1.20 o 
   6   3   5      106.10      121.99      5.27 o 
   7   3   5       88.85       96.73      3.48 o 
   8   3   5       50.42       55.83      3.25 o 
   9   3   5      474.24      495.04     23.78 o 
  10   3   5       31.35       31.46      1.91 o 
  11   3   5        2.04        2.05      0.50 o 
 -11   4   5      189.51      201.63      6.33 o 
 -10   4   5      188.90      202.86      5.42 o 
  -9   4   5        0.76        1.19      0.45 o 
  -8   4   5       47.59       46.31      2.78 o 
  -7   4   5      199.24      191.09      4.90 o 
  -5   4   5        0.78        0.99      0.64 o 
  -4   4   5      446.35      387.56     20.41 o 
  -3   4   5      221.10      209.01      8.73 o 
  -2   4   5     1844.94     1540.06     25.21 o 
  -1   4   5      220.08      185.40      6.03 o 
   0   4   5     2626.73     2320.55     25.80 o 
   1   4   5      154.47      158.51      6.75 o 
   2   4   5      104.75       93.17      7.06 o 
   3   4   5      100.12      100.73      6.22 o 
   4   4   5      980.14      912.29     19.73 o 
   5   4   5     1455.95     1391.60     24.15 o 
   6   4   5      213.25      207.46      5.38 o 
   7   4   5      106.46      117.60      4.31 o 
   8   4   5       26.98       24.58      1.91 o 
   9   4   5      263.05      297.37      7.59 o 
  10   4   5        0.06        0.76      0.43 o 
 -10   5   5       97.74      105.39      3.71 o 
  -9   5   5        9.93       10.58      1.15 o 
  -8   5   5      287.93      289.92      6.31 o 
  -7   5   5      115.62      103.80      4.44 o 
  -6   5   5       53.62       45.12      2.52 o 
  -5   5   5       10.50       10.66      1.05 o 
  -4   5   5      460.54      429.13     11.21 o 
  -3   5   5       14.33       15.48      1.34 o 
  -2   5   5      757.71      663.82     16.82 o 
  -1   5   5      402.32      373.18     12.06 o 
   0   5   5     1359.41     1322.69     74.48 o 
   1   5   5      109.43      115.62      8.90 o 
   2   5   5      209.97      188.98      5.33 o 
   3   5   5        2.77        2.30      0.71 o 
   4   5   5       44.34       46.53      2.59 o 
   5   5   5       30.18       33.90      2.45 o 
   6   5   5      539.87      505.34     13.05 o 
   7   5   5       98.96      111.30      5.30 o 
   8   5   5        0.41        1.61      0.69 o 
  -8   6   5      131.89      126.19      3.54 o 
  -7   6   5       25.46       28.41      1.77 o 
  -6   6   5      140.88      152.90      4.67 o 
  -5   6   5      115.95      113.28      4.98 o 
  -4   6   5        9.84       14.18      1.56 o 
  -3   6   5       97.88      102.07      3.60 o 
  -2   6   5       98.53      103.19      3.56 o 
  -1   6   5       21.88       20.09      2.02 o 
   0   6   5      168.97      164.81      7.19 o 
   1   6   5        1.72        1.57      0.77 o 
   2   6   5       23.88       23.58      2.33 o 
   3   6   5      474.79      518.46     13.31 o 
   4   6   5        7.66       10.99      1.33 o 
   5   6   5      447.83      461.87     18.37 o 
   6   6   5      437.13      450.11      9.86 o 
   7   6   5       10.76       12.33      1.32 o 
  -5   7   5      105.43      110.65      6.63 o 
  -4   7   5      691.02      777.64     31.35 o 
  -3   7   5        3.97        5.19      1.02 o 
  -2   7   5      266.59      279.12      6.86 o 
  -1   7   5       12.84       11.61      1.79 o 
   0   7   5       42.64       48.79      3.66 o 
   1   7   5      154.70      177.64      7.38 o 
   2   7   5      159.15      201.38      7.77 o 
   3   7   5      679.77      831.05     18.12 o 
 -12   0   6      755.09      839.55     19.03 o 
 -11   0   6      540.30      592.16     18.16 o 
 -10   0   6      248.78      261.55     13.05 o 
  -9   0   6      215.81      218.69      8.91 o 
  -8   0   6      876.06      672.45     23.75 o 
  -7   0   6      869.95      714.05     22.81 o 
  -6   0   6     2192.60     1944.84     36.65 o 
  -5   0   6      596.26      608.78     16.13 o 
  -4   0   6      160.59      160.30      7.15 o 
  -3   0   6       38.45       39.14      3.27 o 
  -2   0   6     5969.03     6834.15     75.06 o 
  -1   0   6       10.41       14.78      1.19 o 
   0   0   6     7296.07     7915.53     58.39 o 
   1   0   6       56.33       63.70      2.23 o 
   2   0   6      923.93     1075.97      9.76 o 
   3   0   6      206.27      217.66      6.08 o 
   4   0   6      346.16      276.59      7.84 o 
   5   0   6     1803.42     1524.54     32.55 o 
   6   0   6      858.23      617.67     20.13 o 
   8   0   6      196.06      182.69      5.78 o 
  10   0   6      221.48      197.46     10.22 o 
  11   0   6     1616.87     1685.27     52.44 o 
 -12   1   6        8.45        8.15      1.25 o 
 -11   1   6       22.63       23.80      4.59 o 
 -10   1   6      140.55      144.39      7.02 o 
  -9   1   6      347.85      343.65      8.14 o 
  -8   1   6      433.34      399.74     35.91 o 
  -7   1   6       16.69       12.03      1.36 o 
  -6   1   6      349.43      321.57      9.13 o 
  -5   1   6      131.43      152.91      4.59 o 
  -4   1   6      172.05      190.08      5.55 o 
  -3   1   6       31.77       35.84      2.02 o 
  -2   1   6      845.75      920.97     12.13 o 
  -1   1   6      133.47      162.39      3.56 o 
   0   1   6     1171.03     1439.42     19.95 o 
   1   1   6      213.53      228.99      8.34 o 
   2   1   6      229.04      225.25      5.76 o 
   3   1   6      140.55      116.54      3.20 o 
   4   1   6      757.25      739.42     19.74 o 
   5   1   6      297.98      276.24     27.84 o 
   6   1   6        0.82        0.26      0.59 o 
   7   1   6      511.00      395.67      7.96 o 
   8   1   6      154.10      131.79      4.72 o 
   9   1   6      342.35      307.09     34.34 o 
  10   1   6      122.10      123.74      4.14 o 
  11   1   6      286.01      291.10      7.59 o 
 -12   2   6       82.93       89.17      6.38 o 
 -11   2   6      769.86      839.85     42.98 o 
 -10   2   6       41.42       42.63      3.72 o 
  -9   2   6      554.00      581.75     16.12 o 
  -8   2   6      187.30      160.11      8.04 o 
  -7   2   6      888.39      679.32     16.89 o 
  -6   2   6     1903.37     1574.34     43.23 o 
  -5   2   6      410.84      401.70      8.63 o 
  -4   2   6      147.78      160.61      6.36 o 
  -3   2   6       79.59       91.93      4.91 o 
  -1   2   6        9.35        8.85      1.41 o 
   0   2   6     2095.09     1997.23     22.11 o 
   1   2   6        5.15        4.04      0.68 o 
   2   2   6      695.83      635.64     23.01 o 
   3   2   6       71.61       70.41      2.70 o 
   4   2   6     1512.07     1327.07     64.10 o 
   5   2   6      220.72      184.02      6.14 o 
   6   2   6      598.11      481.47     10.62 o 
   7   2   6       58.68       51.63      2.58 o 
   8   2   6       19.92       15.90      2.18 o 
   9   2   6      142.13      166.26     22.21 o 
  10   2   6       39.85       39.46      1.87 o 
  11   2   6      537.33      548.12     11.75 o 
 -11   3   6        1.08        1.23      0.51 o 
 -10   3   6      120.97      126.61      4.57 o 
  -9   3   6     1039.20     1111.34     32.93 o 
  -8   3   6      520.29      497.71     19.24 o 
  -7   3   6      371.02      309.65      7.91 o 
  -6   3   6       62.11       66.60     11.02 o 
  -5   3   6     1584.09     1641.95    132.56 o 
  -4   3   6     1138.34      936.48     19.27 o 
  -3   3   6      491.81      467.44     10.68 o 
  -2   3   6      711.43      610.93     11.34 o 
  -1   3   6       17.02       11.62      1.05 o 
   0   3   6      286.33      246.41      7.35 o 
   1   3   6      107.42      102.29      5.46 o 
   2   3   6     2184.77     1975.02     79.50 o 
   3   3   6        1.74        3.30      1.04 o 
   4   3   6      940.05      913.19     18.47 o 
   5   3   6      193.75      175.91      8.49 o 
   6   3   6      579.54      535.38     12.44 o 
   7   3   6      763.22      746.07     15.27 o 
   8   3   6       27.63       31.00      2.34 o 
   9   3   6      236.96      248.85      7.25 o 
  10   3   6       36.70       36.59      1.80 o 
 -10   4   6        8.17        9.79      1.08 o 
  -9   4   6       19.88       19.70      1.56 o 
  -8   4   6       23.34       24.92      1.99 o 
  -7   4   6      376.30      364.05     10.59 o 
  -6   4   6       85.86       87.86      4.08 o 
  -5   4   6       14.90       12.18      1.76 o 
  -4   4   6       22.18       21.51      2.93 o 
  -3   4   6      413.69      335.21     11.47 o 
  -2   4   6      177.52      177.02      6.28 o 
  -1   4   6       41.53       43.37      3.02 o 
   0   4   6       47.82       55.27      3.85 o 
   1   4   6      182.70      179.48     10.72 o 
   2   4   6        1.38        2.77      0.93 o 
   3   4   6      399.61      373.08     13.57 o 
   4   4   6       90.40       78.11      3.34 o 
   5   4   6       35.71       37.65      2.08 o 
   6   4   6      100.05       92.55      3.82 o 
   7   4   6        1.09        2.01      0.58 o 
   8   4   6       90.19       98.78      3.53 o 
   9   4   6       52.03       51.13      2.70 o 
  -9   5   6      417.28      466.85      9.50 o 
  -8   5   6      164.97      163.67      5.20 o 
  -7   5   6       80.76       78.82      2.99 o 
  -6   5   6       60.69       66.62      2.99 o 
  -5   5   6        5.80        3.48      0.69 o 
  -4   5   6      519.98      468.73      7.48 o 
  -3   5   6      130.41      116.93      3.74 o 
  -2   5   6      992.69      934.56     16.67 o 
  -1   5   6        0.70        0.95      0.47 o 
   0   5   6      608.94      628.08     18.45 o 
   1   5   6       20.65       20.17      1.73 o 
   2   5   6      678.34      660.00     11.27 o 
   3   5   6        0.17        1.74      0.77 o 
   4   5   6       10.09       10.01      1.32 o 
   5   5   6        0.65        0.57      0.46 o 
   6   5   6       95.87      110.64      4.49 o 
   7   5   6      444.45      472.64     10.19 o 
   8   5   6      517.73      582.70      9.44 o 
  -7   6   6      384.02      402.58     10.87 o 
  -6   6   6      265.91      250.34      6.46 o 
  -5   6   6        1.40        1.34      0.60 o 
  -4   6   6        2.91        4.33      1.03 o 
  -3   6   6       43.39       49.66      3.14 o 
  -2   6   6      335.91      338.54      8.45 o 
  -1   6   6      150.32      140.70      5.21 o 
   0   6   6      912.16      884.92     21.56 o 
   1   6   6       86.78       89.68      5.27 o 
   2   6   6      275.91      275.30      9.56 o 
   3   6   6       26.28       22.80      2.75 o 
   4   6   6       96.33      108.73      4.23 o 
   5   6   6      277.39      295.29      8.89 o 
   6   6   6        6.41        9.23      1.59 o 
  -3   7   6       10.52       15.74      2.65 o 
  -2   7   6       10.61       11.18      2.30 o 
  -1   7   6      338.16      346.55      9.04 o 
   0   7   6       78.80       77.57      4.28 o 
   1   7   6       10.46       13.39      2.52 o 
   2   7   6      306.47      348.60     13.12 o 
 -12   1   7       68.96       71.62      3.26 o 
 -11   1   7      455.11      504.10     11.22 o 
 -10   1   7        1.16        1.90      2.45 o 
  -9   1   7     1743.34     1645.34     37.95 o 
  -8   1   7       19.66       16.10      2.18 o 
  -7   1   7      213.11      170.71      9.26 o 
  -6   1   7      135.64      146.43      9.59 o 
  -5   1   7      717.34      707.53     15.40 o 
  -4   1   7      838.64      835.06     50.80 o 
  -3   1   7     2470.20     2411.41     38.50 o 
  -2   1   7      553.94      501.01     10.12 o 
  -1   1   7       49.51       52.25      2.73 o 
   0   1   7      394.24      413.58     62.48 o 
   1   1   7       12.29       15.84      1.26 o 
   2   1   7     3296.12     3242.80     22.65 o 
   3   1   7       54.08       57.59      3.40 o 
   4   1   7     1283.47     1071.30     18.03 o 
   5   1   7      278.62      208.62      7.89 o 
   7   1   7      290.28      252.40      6.41 o 
   8   1   7     1507.35     1515.97     23.04 o 
   9   1   7       19.38       21.72      2.13 o 
  10   1   7      124.33      128.60      6.37 o 
 -12   2   7        1.84        4.59      1.10 o 
 -11   2   7      283.49      310.66     15.61 o 
 -10   2   7       55.81       57.24      5.72 o 
  -9   2   7        4.36        2.57      0.81 o 
  -8   2   7       73.84       61.30      4.03 o 
  -7   2   7     1381.20     1126.71     29.02 o 
  -6   2   7      396.77      328.51     23.78 o 
  -5   2   7      155.90      150.19      8.68 o 
  -4   2   7       27.28       28.69      2.73 o 
  -3   2   7      329.63      337.40     15.89 o 
  -2   2   7      209.58      203.02      6.80 o 
  -1   2   7      234.31      274.81      7.79 o 
   0   2   7     1058.81      931.13     15.04 o 
   1   2   7      160.20      195.53      5.07 o 
   2   2   7      260.99      237.77      5.95 o 
   3   2   7       19.55       23.32      2.53 o 
   4   2   7     1240.20      995.75     18.42 o 
   5   2   7       15.01       12.33      2.03 o 
   6   2   7      965.63      733.88     17.23 o 
   7   2   7       64.78       68.63      3.61 o 
   8   2   7      289.94      318.00     20.96 o 
   9   2   7       90.39      100.98      4.44 o 
  10   2   7      229.87      247.78      5.78 o 
 -11   3   7        0.63        0.69      0.32 o 
 -10   3   7        1.04        2.49      0.67 o 
  -9   3   7      165.02      178.10     10.45 o 
  -8   3   7       13.82       11.37      1.44 o 
  -7   3   7      386.68      292.43     11.23 o 
  -6   3   7      150.07      123.46      5.68 o 
  -5   3   7       15.43       15.45      2.60 o 
  -4   3   7      455.34      429.45     14.29 o 
  -3   3   7      581.46      509.82     10.73 o 
  -2   3   7       28.86       24.30      2.15 o 
  -1   3   7      598.77      535.92     19.31 o 
   0   3   7      142.47      119.69      5.97 o 
   1   3   7       14.87       12.39      1.52 o 
   2   3   7      144.74      156.17      6.08 o 
   3   3   7      179.33      170.01      7.86 o 
   4   3   7       84.69       78.16      5.02 o 
   5   3   7      124.77      110.43      3.94 o 
   6   3   7       72.45       68.32      2.84 o 
   7   3   7       68.77       65.73      2.89 o 
   8   3   7      248.13      255.35      7.52 o 
   9   3   7      137.89      146.38      4.87 o 
 -10   4   7        6.90        5.43      0.72 o 
  -9   4   7        3.39        2.14      0.62 o 
  -8   4   7        6.00        6.81      1.18 o 
  -7   4   7      453.93      404.83      8.90 o 
  -6   4   7      348.76      311.23     10.10 o 
  -5   4   7      597.69      555.63     13.92 o 
  -4   4   7        2.70        2.76      0.84 o 
  -3   4   7        4.02        2.84      0.69 o 
  -2   4   7       82.96       77.33      5.21 o 
  -1   4   7     1471.61     1279.41     23.56 o 
   0   4   7      812.84      782.72     63.80 o 
   1   4   7       70.80       80.92      4.84 o 
   2   4   7        6.50        8.38      1.09 o 
   3   4   7       85.70       84.61      3.79 o 
   4   4   7      684.24      630.97     11.07 o 
   5   4   7       69.06       65.09      3.75 o 
   6   4   7     1223.69     1170.11     18.13 o 
   7   4   7       74.25       84.68      3.62 o 
   8   4   7        7.09        7.45      1.08 o 
  -9   5   7      112.05      118.93      3.98 o 
  -8   5   7       20.32       21.54      1.74 o 
  -7   5   7        3.91        3.18      0.69 o 
  -6   5   7       82.07       81.89      3.50 o 
  -5   5   7      114.62      108.91      4.15 o 
  -4   5   7       82.43       79.38      3.52 o 
  -3   5   7      113.63      114.42      5.09 o 
  -2   5   7       21.25       24.78      2.98 o 
  -1   5   7      170.72      180.37      7.49 o 
   0   5   7       95.08       91.43     11.24 o 
   1   5   7       13.43       14.01      2.02 o 
   2   5   7        3.32        3.32      0.71 o 
   3   5   7      273.93      264.03      6.71 o 
   4   5   7      455.33      469.84     11.11 o 
   5   5   7       95.04       92.97      4.09 o 
   6   5   7       84.60       99.22      3.16 o 
   7   5   7      156.36      168.09      6.89 o 
  -6   6   7       44.86       49.27      2.70 o 
  -5   6   7      200.77      197.71      6.84 o 
  -4   6   7       18.12       14.04      1.52 o 
  -3   6   7        2.65        3.93      1.58 o 
  -2   6   7      391.86      383.26     12.43 o 
  -1   6   7        7.86        4.63      1.09 o 
   0   6   7      299.93      290.51      8.96 o 
   1   6   7      284.31      294.05     10.54 o 
   2   6   7       10.39       10.92      1.89 o 
   3   6   7        2.19        3.96      0.99 o 
   4   6   7      409.66      451.34      9.78 o 
 -12   0   8      405.49      358.20      9.46 o 
 -11   0   8      261.53      256.86      9.94 o 
 -10   0   8      121.43      123.97      8.21 o 
  -9   0   8      132.84      153.39     10.44 o 
  -8   0   8      297.97      216.12     21.84 o 
  -6   0   8      126.71      105.52      7.43 o 
  -5   0   8      453.09      378.35     13.23 o 
  -4   0   8       10.29       12.91      2.22 o 
  -3   0   8      224.61      203.68      8.79 o 
  -1   0   8     3013.70     3079.65     44.38 o 
   0   0   8      658.13      669.61     16.19 o 
   1   0   8      491.20      406.88     12.47 o 
   2   0   8       15.61       15.30      1.34 o 
   3   0   8      897.32      856.79    100.09 o 
   4   0   8     3014.00     2505.94    267.94 o 
   5   0   8      976.78      775.75    113.47 o 
   6   0   8     1355.71     1112.53     72.24 o 
   7   0   8      547.92      446.84     18.20 o 
   8   0   8     1027.51     1151.05     26.81 o 
   9   0   8       16.13       13.15      1.94 o 
  10   0   8     1572.33     1343.71     23.01 o 
 -11   1   8        1.23        1.62      0.80 o 
 -10   1   8       15.78       12.41      2.04 o 
  -9   1   8      161.01      162.52      7.91 o 
  -8   1   8       10.91        8.58      1.51 o 
  -7   1   8      127.86      122.62      3.65 o 
  -6   1   8        9.42        6.87      1.11 o 
  -5   1   8      870.69      776.01     14.12 o 
  -4   1   8        1.24        1.02      0.62 o 
  -3   1   8      723.36      780.28     50.32 o 
  -2   1   8       86.38       79.99      3.81 o 
  -1   1   8       11.16       14.90      7.84 o 
   0   1   8        7.15       13.28      1.47 o 
   1   1   8       51.03       49.66      2.11 o 
   2   1   8      759.13      741.75     14.01 o 
   3   1   8       39.63       32.85      1.71 o 
   4   1   8      892.93      738.35     14.44 o 
   5   1   8       27.73       25.23      1.64 o 
   6   1   8      252.62      196.55      5.18 o 
   7   1   8       23.79       22.63      2.13 o 
   8   1   8      320.01      320.35     18.07 o 
   9   1   8       58.99       56.56      5.99 o 
 -11   2   8      112.06      119.15      6.89 o 
 -10   2   8      160.46      148.91      5.90 o 
  -9   2   8      322.75      297.44     14.29 o 
  -8   2   8       35.11       28.79      2.68 o 
  -7   2   8      207.44      159.45      6.15 o 
  -6   2   8      547.10      479.64     20.63 o 
  -5   2   8      158.91      148.92      6.51 o 
  -4   2   8        4.81        8.50      1.51 o 
  -3   2   8        7.96        9.27      1.24 o 
  -2   2   8      857.20     1035.59     43.80 o 
  -1   2   8     1539.56     1528.57     34.91 o 
   0   2   8      603.02      619.51     14.81 o 
   1   2   8      898.97      808.94     16.23 o 
   2   2   8     1742.81     1637.73     27.23 o 
   3   2   8       14.86       14.37      2.05 o 
   4   2   8      135.69      130.59      6.11 o 
   5   2   8      515.39      484.87     23.33 o 
   6   2   8      139.48      118.79      5.34 o 
   7   2   8       50.87       48.91      2.47 o 
   8   2   8       59.33       54.96      2.56 o 
   9   2   8       67.57       67.33      3.08 o 
 -10   3   8      109.64      125.76     11.11 o 
  -9   3   8      702.68      784.60     61.16 o 
  -8   3   8      108.15      103.97     16.82 o 
  -7   3   8       28.30       26.90      3.25 o 
  -6   3   8      142.89      117.89      6.58 o 
  -5   3   8        8.02        6.65      1.20 o 
  -4   3   8       67.87       74.83      4.08 o 
  -3   3   8      539.69      463.56     10.39 o 
  -2   3   8     1360.52     1138.83     21.64 o 
  -1   3   8      493.90      439.43      9.47 o 
   0   3   8      908.19      871.54     17.33 o 
   1   3   8      760.13      742.14     13.28 o 
   2   3   8      775.28      765.02     30.74 o 
   3   3   8      982.63      836.55     27.92 o 
   4   3   8       24.51       26.41      2.04 o 
   5   3   8      179.51      160.52      5.90 o 
   6   3   8      464.34      455.81     12.13 o 
   7   3   8        4.00        4.69      0.81 o 
   8   3   8      869.60      978.54     14.01 o 
  -9   4   8       16.16       13.56      1.25 o 
  -8   4   8      114.16      118.88     10.57 o 
  -7   4   8       71.32       71.12      3.63 o 
  -6   4   8        0.90        1.21      0.60 o 
  -5   4   8       74.52       69.73      3.76 o 
  -4   4   8      397.44      358.70     10.95 o 
  -3   4   8      176.27      173.43      6.88 o 
  -2   4   8       50.76       65.32      3.38 o 
  -1   4   8        0.13        0.77      0.44 o 
   0   4   8      684.40      650.29     31.83 o 
   1   4   8       11.74       14.97      1.25 o 
   2   4   8      136.64      143.71      4.61 o 
   3   4   8        7.69        6.78      1.28 o 
   4   4   8       74.89       65.80      3.77 o 
   5   4   8       28.24       27.26      2.30 o 
   6   4   8       21.81       21.00      1.78 o 
   7   4   8      456.02      478.26      9.45 o 
  -8   5   8       28.25       27.65      1.87 o 
  -7   5   8      198.32      192.38      6.08 o 
  -6   5   8       15.33       14.58      1.36 o 
  -5   5   8      736.96      697.25     15.08 o 
  -4   5   8       53.47       46.87      3.09 o 
  -3   5   8      830.36      863.99     14.14 o 
  -2   5   8        4.72        4.80      1.01 o 
  -1   5   8      103.29      107.45      8.46 o 
   0   5   8       10.43       10.33      1.24 o 
   1   5   8      246.61      262.24     14.79 o 
   2   5   8      738.46      707.66     13.12 o 
   3   5   8      248.86      226.03      7.00 o 
   4   5   8      449.24      496.99      9.97 o 
   5   5   8       31.68       39.24      2.36 o 
   6   5   8      348.12      394.54     10.93 o 
  -5   6   8      108.21      121.23      6.86 o 
  -4   6   8      109.78      114.94      5.10 o 
  -3   6   8        6.13       10.15      1.57 o 
  -2   6   8       16.85       16.28      1.85 o 
  -1   6   8      303.50      318.31      8.35 o 
   0   6   8      531.21      537.93     23.77 o 
   1   6   8        1.46        0.75      0.59 o 
   2   6   8       29.89       39.33      7.24 o 
   3   6   8       53.13       70.00      3.57 o 
 -11   1   9       16.41       15.09      1.67 o 
 -10   1   9      453.48      441.58      9.67 o 
  -9   1   9       86.57       74.92      4.48 o 
  -8   1   9      181.23      131.33      5.72 o 
  -7   1   9      290.52      269.19      9.44 o 
  -6   1   9        8.89        9.41      0.93 o 
  -5   1   9      809.94      678.97     14.44 o 
  -4   1   9      188.87      183.68      8.57 o 
  -3   1   9     1910.21     1953.18     46.37 o 
  -2   1   9      185.62      180.78      6.15 o 
  -1   1   9       62.78       66.57      3.58 o 
   0   1   9        0.11        0.11      0.47 o 
   1   1   9     1624.11     1566.06     36.35 o 
   2   1   9       15.24       15.84      1.85 o 
   3   1   9     1034.61      917.55     10.48 o 
   4   1   9        6.13        8.58      1.17 o 
   5   1   9      239.42      215.63      7.87 o 
   6   1   9      320.78      247.76      9.39 o 
   7   1   9      884.95      783.81     15.23 o 
   8   1   9      119.09      119.43      3.61 o 
   9   1   9       30.41       24.52      6.14 o 
 -10   2   9        6.54        7.63      2.50 o 
  -9   2   9       81.23       78.46      4.50 o 
  -8   2   9      205.44      157.33     11.48 o 
  -7   2   9      453.27      352.26     12.40 o 
  -6   2   9        0.83        1.28      0.40 o 
  -5   2   9      707.17      667.62      9.19 o 
  -4   2   9      219.35      249.96      7.70 o 
  -3   2   9       45.35       51.46      2.65 o 
  -2   2   9       93.97       91.30      4.06 o 
  -1   2   9     2602.69     2541.81     33.34 o 
   0   2   9       15.56       18.02      1.69 o 
   1   2   9      119.41      117.22      5.30 o 
   2   2   9       29.38       33.99      1.70 o 
   3   2   9      314.99      293.36      8.21 o 
   4   2   9      201.98      202.21      5.63 o 
   5   2   9      820.72      741.93     25.74 o 
   6   2   9      117.46      111.19      5.42 o 
   7   2   9        4.16        3.80      0.88 o 
   8   2   9        7.99        7.21      0.92 o 
 -10   3   9       17.45       15.25      1.39 o 
  -9   3   9       28.41       28.75      2.36 o 
  -8   3   9       48.71       53.69      9.87 o 
  -7   3   9       68.65       67.84      5.62 o 
  -6   3   9        9.79       11.73      1.99 o 
  -5   3   9      127.30      127.16      9.48 o 
  -4   3   9      169.90      176.04      9.40 o 
  -3   3   9       10.41        8.70      1.11 o 
  -2   3   9       89.03       77.26      2.98 o 
  -1   3   9       18.68       15.80      1.33 o 
   0   3   9        1.15        2.41      0.58 o 
   1   3   9      129.58      120.55      3.26 o 
   2   3   9       30.56       31.70      1.77 o 
   3   3   9       88.54       87.30      4.05 o 
   4   3   9       67.67       58.42      2.95 o 
   5   3   9        2.02        3.27      0.73 o 
   6   3   9      174.27      182.58      5.41 o 
   7   3   9       99.42      103.43      3.25 o 
  -8   4   9       16.41       23.62      2.29 o 
  -7   4   9      882.79      821.71     48.74 o 
  -6   4   9      257.41      233.87      5.89 o 
  -5   4   9      731.76      701.14     20.36 o 
  -4   4   9      145.60      154.43      6.11 o 
  -3   4   9      447.96      455.66      9.53 o 
  -2   4   9        6.27        6.79      2.52 o 
  -1   4   9      966.70     1056.61     33.92 o 
   0   4   9       50.39       56.08      3.02 o 
   1   4   9      241.17      229.88      7.02 o 
   2   4   9       45.50       43.60      2.76 o 
   3   4   9       80.31       84.01      3.50 o 
   4   4   9      440.89      433.06     11.03 o 
   5   4   9     1466.85     1511.04     21.58 o 
   6   4   9      163.16      186.55      4.55 o 
  -7   5   9      130.49      139.29      5.08 o 
  -6   5   9        1.06        0.72      0.30 o 
  -5   5   9      212.22      196.29      7.04 o 
  -4   5   9        0.35        1.63      0.66 o 
  -3   5   9      130.61      147.05      5.06 o 
  -2   5   9        0.62        1.38      0.34 o 
  -1   5   9       15.32       17.19      1.57 o 
   0   5   9       17.82       17.95      1.81 o 
   1   5   9      157.37      185.28      7.67 o 
   2   5   9      383.40      387.58      8.81 o 
   3   5   9      160.57      173.07      5.53 o 
   4   5   9       28.17       33.42      2.15 o 
 -10   0  10      412.02      419.60     12.12 o 
  -9   0  10      130.64      112.05      7.30 o 
  -8   0  10      594.03      434.16     16.42 o 
  -7   0  10       33.89       29.31      4.14 o 
  -5   0  10        0.98        1.23      0.44 o 
  -4   0  10        8.12        4.79      1.00 o 
  -3   0  10        8.71       10.98      1.55 o 
  -2   0  10      509.13      500.15     28.45 o 
  -1   0  10     1867.55     1794.26     25.84 o 
   0   0  10       31.88       31.59      2.61 o 
   1   0  10      177.38      169.47      6.79 o 
   2   0  10      155.17      144.93     10.00 o 
   3   0  10      193.05      183.36      8.12 o 
   4   0  10      360.42      339.42     10.71 o 
   5   0  10      766.04      651.66     33.42 o 
   6   0  10      116.94       99.54      7.58 o 
   7   0  10        9.81        9.28      1.97 o 
   8   0  10        1.76        1.42      0.67 o 
 -10   1  10       45.75       51.80      2.66 o 
  -9   1  10       18.83       18.98      1.98 o 
  -8   1  10      871.35      672.67     14.35 o 
  -7   1  10        0.03        0.23      0.77 o 
  -6   1  10      219.57      204.00      6.24 o 
  -5   1  10        1.57        2.38      0.57 o 
  -4   1  10      226.73      229.74      6.42 o 
  -3   1  10        0.66        1.74      0.40 o 
  -2   1  10       22.07       21.84      1.26 o 
  -1   1  10       31.20       24.59      1.27 o 
   0   1  10        3.60        5.78      1.12 o 
   1   1  10      140.12      160.49      4.59 o 
   2   1  10      336.07      346.01      5.55 o 
   3   1  10      364.90      342.72     10.59 o 
   4   1  10       49.57       45.09      3.10 o 
   5   1  10       90.09       73.03      4.67 o 
   6   1  10        5.51        5.13      0.93 o 
   7   1  10      117.37      128.24      3.77 o 
  -9   2  10       80.30       80.33      4.02 o 
  -8   2  10      143.52      126.51      5.89 o 
  -7   2  10      256.43      219.06      8.18 o 
  -6   2  10        6.80        5.86      1.28 o 
  -5   2  10       99.78      104.87      4.51 o 
  -4   2  10       52.50       57.75      2.93 o 
  -3   2  10      178.65      178.01      4.22 o 
  -2   2  10      264.53      279.28      5.17 o 
  -1   2  10      438.92      464.90      7.25 o 
   0   2  10      449.06      423.10      6.23 o 
   1   2  10       42.93       46.23      2.45 o 
   2   2  10      179.50      178.99      5.85 o 
   3   2  10      617.38      614.13     28.23 o 
   4   2  10        2.47        1.60      0.51 o 
   5   2  10      253.91      222.26      8.05 o 
   6   2  10       87.99       88.53      3.55 o 
   7   2  10       57.19       58.51      2.74 o 
  -9   3  10       40.00       44.44      2.46 o 
  -8   3  10      346.45      346.25     19.10 o 
  -7   3  10        1.68        1.08      0.60 o 
  -6   3  10       71.79       66.80      4.74 o 
  -5   3  10      867.10      872.22     41.69 o 
  -4   3  10      576.88      617.27     28.30 o 
  -3   3  10      849.31      838.71     16.43 o 
  -2   3  10      689.41      667.82     17.68 o 
  -1   3  10       55.11       64.04      4.18 o 
   0   3  10      191.81      199.14     15.26 o 
   1   3  10     1974.85     1614.71     23.18 o 
   2   3  10       33.87       34.52      2.72 o 
   3   3  10       75.13       70.26      3.59 o 
   4   3  10      196.53      198.64      6.85 o 
   5   3  10       17.68       21.62      1.80 o 
   6   3  10       21.15       29.52      1.77 o 
  -7   4  10      186.35      201.97      5.20 o 
  -6   4  10       55.64       54.71      2.56 o 
  -5   4  10       33.28       39.84      2.72 o 
  -4   4  10        2.46        2.76      0.90 o 
  -3   4  10       15.52       17.94      2.10 o 
  -2   4  10      102.80      109.78      5.24 o 
  -1   4  10       86.47       85.11      4.47 o 
   0   4  10        3.66        3.54      0.79 o 
   1   4  10      112.14      123.61      4.45 o 
   2   4  10      242.92      254.34      7.46 o 
   3   4  10       72.88       75.01      3.78 o 
   4   4  10        4.41        3.22      0.58 o 
   5   4  10        3.53        2.17      0.92 o 
  -5   5  10       17.00       19.44      2.36 o 
  -4   5  10      492.16      514.69     10.23 o 
  -3   5  10      143.31      137.15      5.77 o 
  -2   5  10       88.60       86.01      3.72 o 
  -1   5  10        0.40        0.90      0.54 o 
   0   5  10       22.38       28.93      2.07 o 
   1   5  10      650.71      784.94     14.97 o 
   2   5  10      221.20      249.60      6.28 o 
  -9   1  11       91.33      112.19      6.33 o 
  -8   1  11      430.22      452.31     27.55 o 
  -7   1  11       10.35        9.16      1.57 o 
  -6   1  11      100.98       95.39      4.98 o 
  -5   1  11       78.75       88.01      3.91 o 
  -4   1  11      914.26     1024.68     36.70 o 
  -3   1  11        1.72        1.62      0.55 o 
  -2   1  11      204.18      231.90      5.55 o 
  -1   1  11       22.06       25.36      2.46 o 
   0   1  11      324.99      342.76      7.77 o 
   1   1  11      275.01      305.62      9.21 o 
   2   1  11       78.72       81.88      3.41 o 
   3   1  11      660.95      655.45     12.50 o 
   4   1  11       86.18       77.14      3.33 o 
   5   1  11       51.30       54.85      2.75 o 
   6   1  11        0.32        1.78      0.42 o 
  -8   2  11      184.85      208.96     10.51 o 
  -7   2  11       13.32       12.84      1.87 o 
  -6   2  11      615.50      598.19     21.44 o 
  -5   2  11        2.92        4.29      0.91 o 
  -4   2  11        0.03        0.25      0.46 o 
  -3   2  11       14.30       12.91      1.44 o 
  -2   2  11      827.58      859.61     13.24 o 
  -1   2  11       30.83       32.94      2.34 o 
   0   2  11       15.98       15.58      1.92 o 
   1   2  11       40.78       42.40      2.60 o 
   2   2  11        0.13        0.90      0.48 o 
   3   2  11       49.82       51.16      3.06 o 
   4   2  11       79.12       88.82      6.93 o 
   5   2  11      855.40      971.27     18.89 o 
   6   2  11       33.15       36.74      2.87 o 
  -7   3  11       29.47       28.99      3.26 o 
  -6   3  11        7.67        5.55      1.19 o 
  -5   3  11        0.25        0.94      0.76 o 
  -4   3  11      110.08      119.82      7.00 o 
  -3   3  11      108.01      101.19      5.21 o 
  -2   3  11       16.63       19.46      2.22 o 
  -1   3  11        7.13        7.21      1.77 o 
   0   3  11        2.18        1.95      0.85 o 
   1   3  11       74.49       79.28      4.33 o 
   2   3  11       89.05       92.89      5.43 o 
   3   3  11        3.62        3.15      0.66 o 
   4   3  11       44.68       47.53      2.47 o 
   5   3  11        3.64        5.41      1.10 o 
  -5   4  11       43.95       42.48      2.50 o 
  -4   4  11        1.26        0.92      0.78 o 
  -3   4  11       13.92       11.27      1.36 o 
  -2   4  11     1116.25     1245.64     20.28 o 
  -1   4  11      216.47      224.72     26.87 o 
   0   4  11      353.25      399.85      9.46 o 
   1   4  11       63.69       67.11      3.25 o 
   2   4  11        0.38        0.50      0.47 o 
   3   4  11      431.43      486.15     34.91 o 
  -8   0  12      203.31      238.85      9.16 o 
  -7   0  12      265.35      253.50     10.95 o 
  -6   0  12       87.93       93.85      6.81 o 
  -5   0  12        0.67        2.36      1.25 o 
  -4   0  12       44.93       37.59      4.11 o 
  -3   0  12        0.38        0.04      0.59 o 
  -2   0  12      513.55      605.03     17.44 o 
  -1   0  12      139.74      170.18      8.91 o 
   0   0  12     1225.87     1186.99     26.28 o 
   1   0  12      185.77      195.53      9.93 o 
   2   0  12       13.06       14.15      2.83 o 
   3   0  12      481.77      542.90     12.25 o 
   4   0  12      716.87      737.37     71.68 o 
   5   0  12      524.88      634.12     15.80 o 
  -7   1  12        0.01        0.38      0.51 o 
  -6   1  12       15.89       15.94      1.92 o 
  -5   1  12        0.29        0.73      0.51 o 
  -4   1  12        1.20        3.84      1.32 o 
  -3   1  12        2.22        1.00      0.48 o 
  -2   1  12      356.37      365.08      9.24 o 
  -1   1  12       12.30       18.35      2.02 o 
   0   1  12      120.06      136.39      5.68 o 
   1   1  12      262.83      286.63      7.08 o 
   2   1  12        2.50        2.68      0.83 o 
   3   1  12       20.92       16.79      1.45 o 
   4   1  12        1.19        0.63      0.38 o 
  -6   2  12      616.24      615.48     67.47 o 
  -5   2  12       79.99       81.71      4.33 o 
  -4   2  12        8.30       12.50      1.37 o 
  -3   2  12        1.08        1.68      0.62 o 
  -2   2  12      355.64      372.78      9.14 o 
  -1   2  12       51.68       61.42      2.89 o 
   0   2  12      516.52      602.96      9.76 o 
   1   2  12        9.77        8.04      1.40 o 
   2   2  12        6.07        4.88      1.43 o 
   3   2  12       20.09       22.15      1.75 o 
   4   2  12      417.89      498.71     13.97 o 
  -5   3  12      301.31      326.78     26.22 o 
  -4   3  12      374.36      384.40      9.93 o 
  -3   3  12        2.79        2.55      0.80 o 
  -2   3  12       90.20       90.99      4.16 o 
  -1   3  12        3.85        4.84      1.04 o 
   0   3  12      338.68      389.65     20.64 o 
   1   3  12       47.33       55.14      3.34 o 
   2   3  12     1329.63     1350.02     21.12 o 
  -5   1  13      117.86      161.34      8.13 o 
  -4   1  13      601.23      698.02     12.33 o 
  -3   1  13      544.57      611.77     60.03 o 
  -2   1  13       52.95       59.01      3.32 o 
  -1   1  13        3.82        3.02      0.68 o 
   0   1  13      650.03      730.27     13.24 o 
   1   1  13        3.48        5.19      1.04 o 
   2   1  13      708.45      792.57     19.78 o 
  -3   2  13       13.72       15.71      2.25 o 
  -2   2  13      376.69      447.84      9.56 o 
  -1   2  13      112.23      121.11      6.71 o 
   0   2  13      163.03      189.19      8.77 o 
                                                 
